# Supplementary material for: Fecal metabarcoding vs traditional invasive survey to access the diversity of anuran endoparasites and diet
Source: Parasitology. 2025 Jun 18;152(9):967–74. doi: 10.1017/S0031182025100292 (PMC12644938; doi:10.1017/S0031182025100292)
Supplement: Dudczak et al. supplementary material 1 — Dudczak et al. supplementary material [file S0031182025100292sup001.xlsx]

## Sheet: Sheet1
sample-id	input	filtered	percentage of input passed filter	denoised	merged	percentage of input merged	non-chimeric	percentage of input non-chimeric
#q2:types	numeric	numeric	numeric	numeric	numeric	numeric	numeric	numeric
462PB	141992	94941	66.86	94725	94089	66.26	92906	65.43
465BS	123035	83840	68.14	83449	82113	66.74	79978	65
508Ro	54900	33366	60.78	33159	30519	55.59	27253	49.64
509Ln	184682	90408	48.95	89712	64370	34.85	59324	32.12
PB2	189481	103210	54.47	102100	101302	53.46	85264	45
518Ro	66496	31320	47.1	30784	15252	22.94	14856	22.34
519Ln	134839	80938	60.03	80351	59226	43.92	49123	36.43
524Hh	69745	29127	41.76	28577	7079	10.15	6897	9.89
525Hn	64976	25405	39.1	25339	24522	37.74	22277	34.28
529Hh	16612	5937	35.74	5861	5658	34.06	5615	33.8
530HH	203454	143777	70.67	142814	58296	28.65	53393	26.24
537Bsl	46564	27467	58.99	27144	5469	11.75	5267	11.31
559Hh	151880	86542	56.98	85995	68923	45.38	67373	44.36
567St	32152	15345	47.73	15074	7082	22.03	6917	21.51
