# Supplementary material for: Fecal metabarcoding vs traditional invasive survey to access the diversity of anuran endoparasites and diet
Source: Parasitology. 2025 Jun 18;152(9):967–74. doi: 10.1017/S0031182025100292 (PMC12644938; doi:10.1017/S0031182025100292)
Supplement: Dudczak et al. supplementary material 2 — Dudczak et al. supplementary material [file S0031182025100292sup002.xlsx]

## Sheet: Sheet1
Feature ID	462PB	465BS	508Ro	509Ln	511PB	518Ro	519Ln	524Hh	525Hn	529Hh	530HH	537Bsl	559Hh	567St	Sequence	Taxon	Confidence
62a5131e3ee1496ea76f65d0b9578761	407	0	0	0	0	0	0	0	0	0	0	0	0	0	AAGAGACAGATAACAGGTCTGTGATGCCCTTTATTGGTCACAGTCTGCAAATGACGCCGCTGAACGCTATCTGGCTTATCACGCTGGGTCTGTGCGGCCTGTTTGTCAGCCTGTACAACATCGACTGGCACCGTCATCCGCAGGTCAAAGCTAACGGCCTGTAGGTGAACCTGCAGAAGGCTGTCTCTTATACACATCTCCGAGCCCACGAGACTAGCGAGTATCTCGT	d__Eukaryota	0.885431
681395bb40e1c6deba626c16668ff486	417	0	0	0	0	0	0	0	0	0	9	0	0	0	AAGAGACAGATAACAGGTCTGTGATGCCCTTTATTGGTCACAGTCTGCAAATGACGCCGCTGAACGCTATCTGGCTTATCACGCTGGGTCTGTGCGGCCTGTTTGTCAGCCTGTACAACATCGACTGGCACCGTCATCCGCAGGTCAAAGCTAACGGCCTGTAGGTGAACCTGCGGAAGGCTGTCTCTTATACACATCTCCGAGCCCACGAGACTAGCGAGTATCTCGT	d__Eukaryota	0.923001
a0b9bea3697d195806ab8f5693fe10c5	0	0	0	0	0	0	0	0	0	0	0	0	48	0	ACACCGTCTAATTCGTCGGCAGCGTCAGATGTGTATAAGAGACAGATAACAGGTCTGTGATGCCCTCCATGCCCGCCAGCACAAAGCCGGGCCGCTCCTGGATCAGCGCATAGCCGCCGTCCGCGCGCTTGAGCGCCGGGTATTCGTGGCCGGCGTTGGCGTAGGTGAACCTGCAGAAGGCTGTCTCTTATACACATCTCCGAGCCCACGAGACGACGTCGAATCTCGTATGCCGTCTTCTGCTTGAAAAAAAAAAAAAAAAAAA	d__Eukaryota	0.73196
31ac748aef29a2aa869f653fe7ef7acb	0	0	238	0	0	0	0	0	0	0	0	0	0	0	ACAGGTCTGTGATGCCCTGTGATTTTTTGTGTGCTGGGCTTTTTGATGTTATCGGGAGTGTTGCAAAGGGGGTTACTGGGATTGGTTCGGCTTTGTTCGGGGGAATTATGGGAGGTAAGGAGAGGAGGAGGGCAGCACGGGCGTTGAAGGAGGCGCAAGGGTAGGTGAACCTGCAGAAGGCTGTCTCTTATACACATCTCCGAGCCCACGAGACTAG	Unassigned	0.419542
53511c27f083f00066cf85e001bc4294	0	0	200	0	0	0	0	0	0	0	0	0	0	0	ACAGGTCTGTGATGCCCTGTGATTTTTTGTGTGCTGGGCTTTTTGATGTTATCGGGAGTGTTGCAAAGGGGGTTACTGGGATTGGTTCGGCTTTGTTCGGGGGAATTATGGGAGGTAAGGAGAGGAGGAGGGCAGCACGGGCGTTGAAGGAGGCGCAAGGGTAGGTGAACCTGCGGAAGGCTGTCTCTTATACACATCTCCGAGCCCACGAGACTAG	Unassigned	0.362026
1b988ee2fd80f5162b8d8eb52eee32c0	0	0	0	46	0	0	0	0	0	0	0	0	0	0	AGACAGCCTACGGGAGGCTGCAGGACTAGAGTTCATCAGAGGGGGGTGGAATTCCAAGTGTAGCAGTGAAATGCGTAGATATTTGGAAGAACACCAATGGCGAAGGCAGCCCCCTGGGATGCGACTGACGCTCATGCACGAAAGCGTGGGGAGCAAACAGGATTAGATACCCCAGTAGTCCTGTCTCTTATACACATCTCCGAGCCCACGAGACTAGCTGCAATCT	d__Bacteria; p__Proteobacteria; c__Gammaproteobacteria; o__Burkholderiales; f__Sutterellaceae; g__Sutterella	0.951129
9200740e597b9e727ea7a66c938f8636	0	0	0	0	1015	0	0	0	0	0	0	0	0	0	CACTCTCTCCGTCGTCGGCAGCGTCAGATGTGTATAAGAGACAGATAACAGGTCTGTGATGCCCTCTCTTATTACACTCATAGCATCTGATTAACTTAGAATCAAATTGCTTAGTTTGTGTATCTCGAGTTTCGCTTCTATTCTTATTGAAGCGTCTATTGTAGGTGAACCTGCGGAAGGCTGTCTCTTATACACATCTCCGAGCCCACGAGACTAGCTGCAATCTCGTATGCCGTCTTCTGCTTGAAAAAAAAAAAAAAAAAA	d__Eukaryota	0.891823
230cbeaabbc8f79da8a863546a5ac79a	0	0	0	0	0	0	0	2	0	0	0	0	0	0	CGGGTCTGCCGTTGAAACTATAAGACTGGAGAGTGGTTGCAGCAGGCGGAATGTGTAGTGTAGCGGTGAAATGCTTAGATATTACACAGAACACCGATTGCGAAGGCAGCTTGCTAAGCCATATCTGACACTGATGCACGAAAGCGTGGGGATCAAACAGGATTAGATACCCCAGTAGTCCTGTCTCTTATACACATCTCCGAGCCCACGAGACGACGTCGAATCTCGTATGCCGTCTTCTGCTTGAA	d__Bacteria; p__Bacteroidota; c__Bacteroidia; o__Bacteroidales	0.854848
4359e458984ee1cd254cb3f9fc24374e	0	0	185	0	0	0	0	0	0	0	0	0	0	0	CGTCGGCAGCGTCAGATGTGTATAAGAGACAGATAACAGGTCTGTGATGCCCTATGGCGTTGAATAGATAGATAACATGATGGCTAGGTTCATTCCCATGTGCATATTGGCCAATCATTCCGGTGCTAAATATCGGGAGTTCATCGTCTGTTGTCGGATGGTAGGTGAACCTGCGGAAGGCTGTCTCTTATACACATCTCCGAGCCCACGAGACTAGCTGCAATCTCGTATGCCGTCTTCTGCTTGAAAAAA	d__Eukaryota; p__Cnidaria; c__Myxozoa; o__Bivalvulida; f__Bivalvulida; g__Bivalvulida	0.792849
c665de66dcbee8e5857c9e4cc2bbc9f4	0	0	0	0	0	0	0	0	0	0	3	0	0	0	GCAGCAGAGGTCTGTGGTGAAAGACTGAAGCTTAACTTCAGTAAGCCATAGAAACCGGGCTGCTAGAGTGCAGGAGAGGATCGTGGAATTCCATGTGTAGCGGTGAAATGCGTAGATATATGGAGGAACACCAGTGGCGAAGGCGACGGTCTGGCCTGTAACTGACGCTCATTCCCGAAAGCGTGGGGAGCAAATAGGATTAGATACCCG	d__Bacteria; p__Firmicutes; c__Bacilli; o__Erysipelotrichales; f__Erysipelatoclostridiaceae; g__Erysipelatoclostridium	0.998043
e7a22cc55ac73b5871986db2507b8bb7	0	0	0	0	0	0	4	0	0	0	0	0	0	0	GCAGCAGCCGCGGTAAAACGGAGGATCCGAGCGTTATCCGGATTTATTGGGTTTAAAGGGAGCGTAGGTGGATTGATAAGTCAGTTGTGAAAGTTTGCGGCTCAACCGTAAAATTGCAGTTGATACTGTCAGTCTTGAGTACAGTAGAGGTGGGCGGAATTCGTGGTGTAGCGGTGAAATGCTTAGATATCACGAAGAACTCCGATTGCGAAGGCAGCTCACTGGCCTGCAACTGACACTGAGGCTCGAAAGTGTGGGTATCAAACAGGATTAGATAC	d__Bacteria; p__Bacteroidota; c__Bacteroidia; o__Bacteroidales; f__Bacteroidaceae; g__Bacteroides	0.999905
92c1849ebe210b442b96d10c432b4313	0	0	0	0	0	0	0	0	0	0	0	0	0	4	GCAGCAGCCGCGGTAATACAGAGGTCTCAAGCGTTATTCGGAATCACTGGGCGTAAAGAGTACGTAGGCGGTAGAGTAAGTCTGATGTGAAATGCGGGAGCTTAACTTCCGAACGGCATTGGATACTGCTTTACTAGAGCAATGGAGGGGAAACCGGAATTCTCGGTGTAGCAGTGAAATGCGTAGATATCGAGAGGAACACTCGTGGCGAAGGCGGGTTTCTGGACATTAGCTGACGCTGAGGTACGAAGGCCAGGGTAGCGAAAGGGATTAGATAC	d__Bacteria; p__Verrucomicrobiota; c__Verrucomicrobiae; o__Verrucomicrobiales	0.839946
9832e751d30c00108e2694475f5db2f5	0	0	0	0	0	2	0	0	0	0	0	0	0	0	GCAGCAGCCGCGGTAATACAGAGGTCTCAAGCGTTGTTCGGAATCACTGGGCGTAAAGAGTACGTAGGCGGCATTGTAAGTCGTGTGTGAAAGGCAGGGGCTCAACCCCTGGACTGCACATGATACTGCAATGCTAGAGTAATGGAGGGGGAACCGGAATTCTCGGTGTAGCAGTGAAATGCGTAGATATCGAGAGGAACACTCGTGGCGAAGGCGGGTTCCTGGACATTAACTGACGCTGAGGTACGAAGGCCAGGGGAGCGAAAGGGATTAGATAC	d__Bacteria; p__Verrucomicrobiota; c__Verrucomicrobiae; o__Verrucomicrobiales; f__Akkermansiaceae; g__Akkermansia	0.999988
ae955c2e29c7cbd6db6e5c2402c7a715	0	0	0	0	0	0	0	0	0	0	0	5	0	0	GCAGCAGCCGCGGTAATACGGAGGATCCGAGCGTTATCCGGATTTATTGGGTTTAAAGGGAGCGTAGGCGGATTATTAAGTCAGTTGTGAAAGTTTGCGGCTCAACCGTAAAATTGCAGTTGATACTGGTAGTCTTGAGTGCAGTAGAGGTAAGCGGAATTCGTGGTGTAGCGGTGAAATGCTTAGATATCACGAAGAACTCCAATTGCGAAGGCAGCTTGCTGGACTGTAACTGACGCTGATGCTCGAAAGTGTGGGTATCAAACAGGATTAGATAC	d__Bacteria; p__Bacteroidota; c__Bacteroidia; o__Bacteroidales; f__Bacteroidaceae; g__Bacteroides	0.99917
e4cb7e0d36568319eadd8c5e0bd355f6	0	0	0	0	0	0	0	0	0	0	0	12	0	0	GCAGCAGCCGCGGTAATACGGAGGATCCGAGCGTTATCCGGATTTATTGGGTTTAAAGGGAGCGTAGGTGGACAGTTAAGTCAGTTGTGAAAGTTTGCGGCTCAACCGTAAAATTGCAGTTGATACTGGCTGTCTTGAGTACAGTAGAGGTGGGCGGAATTCGTGGTGTAGCGGTGAAATGCTTAGATATCACGAAGAACTCCGATTGCGAAGGCAGCTCACTAGACTGCAACTGACACTGATGCTCGAAAGTGTGGGTATCAAACAGGATTAGATAC	d__Bacteria; p__Bacteroidota; c__Bacteroidia; o__Bacteroidales; f__Bacteroidaceae; g__Bacteroides	0.999981
c3440645322c1fc71b221c0c83da79a1	0	0	0	0	0	0	0	0	0	0	0	6	0	0	GCAGCAGCCGCGGTAATACGGAGGATCCGAGCGTTATCCGGATTTATTGGGTTTAAAGGGAGCGTAGGTGGACAGTTAAGTCAGTTGTGAAAGTTTGCGGCTCAACCGTAAAATTGCAGTTGATACTGGCTGTCTTGAGTACAGTAGAGGTGGGCGGAATTCGTGGTGTAGCGGTGAAATGCTTAGATATCACGAAGAACTCCGATTGCGTAGGCAGCTCACTGGACTGCAACTGACACTGAGGCTCGAAAGTGTGGGTATCAAACAGGATTAGATAC	d__Bacteria; p__Bacteroidota; c__Bacteroidia; o__Bacteroidales; f__Bacteroidaceae; g__Bacteroides	0.999924
3c60dc23356906ca784c9a143172ba38	0	0	0	0	0	0	0	0	0	0	0	6	0	0	GCAGCAGCCGCGGTAATACGGAGGATCCGAGCGTTATCCGGATTTATTGGGTTTAAAGGGAGCGTAGGTGGATATATAAGTCAGTTGTGAAAGTTTGCGGCTCAACCGTAAAATTGCAGTTGATACTGTATATCTTGAGTACAGTAGAGGTGGGCGGAATTCGTGGTGTAGCGGTGAAATGCTTAGATATCACGAAGAACTCCGATTGCGAAGGCAGCTCACTAGACTGTAACTGACACTGAGGCTCGAAAGTGTGGGTATCAAACAGGATTAGATAC	d__Bacteria; p__Bacteroidota; c__Bacteroidia; o__Bacteroidales; f__Bacteroidaceae; g__Bacteroides	0.999902
7c2ec5b7c43147a28444edff03e0041b	0	0	0	0	0	0	0	7	0	0	0	0	0	0	GCAGCAGCCGCGGTAATACGGAGGATCCGAGCGTTATCCGGATTTATTGGGTTTAAAGGGAGCGTAGGTGGATATATCAGTCAGTTGTGAAAGTTTGCGGCTCAACCGTAAAATTGCAGTTGATACTGTATATCTTGAGTACAGTAGAGGTGGGCGGAATTCGTGGTGTAGCGGTGAAATGCTTAGATATCACGAAGAACTCCAATTGCGAAGGCAGCTCACTAGACTGTCACTGACACTGAGGCTCGAAAGTGTGGGTATCAAACAGGATTAGATAC	d__Bacteria; p__Bacteroidota; c__Bacteroidia; o__Bacteroidales; f__Bacteroidaceae; g__Bacteroides	0.999843
7efe1437b549629e0905c7e1b74e978a	0	0	0	0	0	0	0	0	0	0	0	0	0	6	GCAGCAGCCGCGGTAATACGGAGGATCCGAGCGTTATCCGGATTTATTGGGTTTAAAGGGTGCGTAGGTGGCTGTTTAAGTCAGCGGTGAAATATTGTGGCTCAACCATAAGATTGCCGTTGAAACTGGATAGCTTGAGTATATTTGAGGTAGGCGGAATGCGTGGTGTAGCGGTGAAATGCATAGATATCACGCAGAACTCCAATTGCGAAGGCAGCTTACTAAACTATAACTGACACTGAAGCACGAAAGCGTGGGTATCAAACAGGATTAGATAC	d__Bacteria; p__Bacteroidota; c__Bacteroidia; o__Bacteroidales; f__Tannerellaceae	0.973469
d232835820a1222779fb3b68019fec5b	0	0	0	0	0	0	0	0	0	0	0	0	0	4	GCAGCAGCCGCGGTAATACGGAGGGTCCAAGCGTTATCCGGATTTATTGGGTTTAAAGGGAGCGTAGATGGGTTGTTAAGTCAGTTGTGAAAGTTTGCGGCTCAACCGTAAAATTGCAATTGATACTGGCAGTCTTGAGTATAGTTGAGGTAAGTGGAATTCGTGGTGTAGCGGTGAAATGCTTAGATATCACGAAGAACTCCTATTGCGAAGGCAGCTTACTAAGCTATAACTGACATTGATGCTCGAAAGTGTGGGTATCAAACAGGATTAGATAC	d__Bacteria; p__Bacteroidota; c__Bacteroidia; o__Bacteroidales; f__Bacteroidaceae; g__Bacteroides	0.998601
ad9d1197bd4bf0b709685ac4681adc1b	0	0	0	3	0	0	0	0	0	0	0	0	0	0	GCAGCAGCCGCGGTAATACGGAGGGTGCAAGCGTTAATCGGAATTACTGGGCGTAAAGCGCACGCAGGCGGTTGATTAAGTCAGATGTGAAATCCCCGAGCTTAACTTGGGAACTGCATTTGAAACTGGTCAGCTAGAGTCTTGTAGAGGGGGGTAGAATTCCAGGTGTAGCGGTGAAATGCGTAGAGATCTGGAGGAATACCGGTGGCGAAGGCGGCCCCCTGGACAAAGACTGACGCTCAGGTGCGAAAGCGTGGGGAGCAAACAGGATTAGATAC	d__Bacteria; p__Proteobacteria; c__Gammaproteobacteria; o__Enterobacterales; f__Hafniaceae; g__Hafnia-Obesumbacterium	0.919102
be8b926426467eb95fb2d847f65f153b	0	0	0	0	0	0	0	0	0	0	9	0	0	0	GCAGCAGCCGCGGTAATACGTAGGGAGCGAGCGTTGTCCGGAATTACTGGGTGTAAAGGGTGCGTAGGCGGCAGAGCAAGTCAGATGTGAAATACACGGGCTTAACCCGTGGGCTGCATTTGAAACTGTTCAGCTTGAGTGGAGCAGAGGCAGGCGGAATTCCCGGTGTAGCGGTGAAATGCGTAGAGATCGGGAGGAACACCAGTGGCGAAGGCGGCCTGCTGGGCTTTAACTGACGCTGAGGCACGAAAGCGTGGGTAGCAAACAGGATTAGATAC	d__Bacteria; p__Firmicutes; c__Clostridia; o__Oscillospirales; f__Ruminococcaceae	0.981441
5a86904e14a774ee28fad272492ebc56	0	0	0	0	0	0	0	0	0	0	28	0	0	0	GCAGCAGCCGCGGTAATACGTAGGGGGCAAGCGTTATCCGGATTTACTGGGTGTAAAGGGAGCGTAGACGGTGAAGCAAGTCTGGAGTGAAAACCCGGGGCTTAACCCCGGGATTGCTTTGGAAACTGTTTAACTGGAGTGCAGGAGAGGTAAGCGGAATTCCTAGTGTAGCGGTGAAATGCGTAGATATTAGGAGGAACACCAGTGGCGAAGGCGGCTTACTGGACTGTAACTGACGTTGAGGCTCGAAAGCGTGGGGAGCAAACAGGATTAGATAC	d__Bacteria; p__Firmicutes; c__Clostridia; o__Lachnospirales; f__Lachnospiraceae	0.999846
d928b4ff79213d994b13626ad8571aaa	0	0	0	0	0	0	0	0	0	0	0	0	3	0	GCAGCAGCCGCGGTAATACGTAGGGGGCAAGCGTTATCCGGATTTACTGGGTGTAAAGGGAGCGTAGACGGTTCTGTAAGTCTGAAGTGAAAGCCCGGGGCTCAACCCCGGGACTGCTTTGGAAACTATGGAACTAGAGTGTCGGAGAGGTAAGTGGAATTCCTAGTGTAGCGGTGAAATGCGTAGATATTAGGAGGAACACCAGTGGCGAAGGCGGCTTACTGGACGATAACTGACGTTGAGGCTCGAAAGCGTGGGGAGCAAACAGGATTAGATAC	d__Bacteria; p__Firmicutes; c__Clostridia; o__Lachnospirales; f__Lachnospiraceae	0.999906
9175ff80652c422a1fc2b400bd175757	0	0	0	0	0	0	0	0	0	0	0	0	0	2	GCAGCAGCCGCGGTAATACGTAGGGGGCAAGCGTTATCCGGATTTACTGGGTGTAAAGGGTGCGTAGGTGGCATGGTAAGTCAGATGTGAAAACCCGGGGCTCAACCCCGTGGACTGCATTTGAAACTATCAGGCTAGAGTGCAGGAGAGGTAAGTGGAATTCCTAGTGTAGCGGTGAAATGCGTAGATATTAGGAGGAACACCAGTGGCGAAGGCGACTTACTGGACTGTAACTGACACTGAGGCACGAAAGCGTGGGGAGCAAACAGGATTAGATAC	d__Bacteria; p__Firmicutes; c__Clostridia; o__Lachnospirales; f__Lachnospiraceae; g__Anaerosporobacter	0.7607
caec73c8989a362dccbcee20c0c7a7be	0	0	0	0	0	0	0	0	0	0	6	0	0	0	GCAGCAGCCGCGGTAATACGTAGGTGGCAAGCGTTATCCGGATTTACTGGGTGTAAAGGGCGTGTAGGCGGGACTGCAAGTCAGATGTGAAAACTATGGGCTCAACCCATAGCCTGCATTTGAAACTGTAGTTCTTGAGTGCTGGAGAGGCAATCGGAATTCCGTGTGTAGCGGTGAAATGCATAGATATACGGAGGAACACCAGTGGCGAAGGCGGATTGCTGGACAGTAACTGACGCTGAGGCGCGAAAGCGTGGGGAGCAAACAGGATTAGATAC	d__Bacteria; p__Firmicutes; c__Clostridia; o__Oscillospirales; f__Oscillospiraceae	0.999233
f13e6d2c1cfac637217f6958eefab09f	0	0	0	0	0	0	0	0	0	0	5	0	0	0	GCAGCAGCCGCGGTAATACGTAGGTGGCAAGCGTTGTCCGGAATTACTGGGTGTAAAGGGAGCGTAGGCGGGGAGACAAGTCGGGTGTTAAATCTATCGGCTCAACTGGTAGCAGCACTCGAAACTGTAACTCTTGAGTGAAGTAGAGGTAAGCGGAATTCCTAGTGTAGCGGTGAAATGCGTAAATATTAGGAGGAACACCAGTGGCGAAGGCGGCTTACTGGGCTTTAACTGACGCTGAGGCTCGAAAGCATGGGTAGCAAACAGGATTAGATAC	d__Bacteria; p__Firmicutes; c__Clostridia; o__Oscillospirales; f__Ruminococcaceae	0.920001
39384803016f0c805e57f9a4e66b92a7	0	0	0	0	0	0	0	0	0	0	3	0	0	0	GCAGCAGCCGCGGTAATACGTATGGAGCAAGCGTTATCCGGATTTACTGGGTGTAAAGGGAGCGTAGGCGGTGCTATAAGTCTGATGTGAAAGCCCGGGGCTCAACCGCGGGACTGCATTGGAAACTGTAGGACTGGAGTGTCGGAGGGGTAAGTGGAATTCCTAGTGTAGCGGTGAAATGCGTAGATATTAGGAGGAACACCGGTGGCGAAGGCGGCTTACTGGACGACAACTGACGCTGAGGCTCGAAAGCGTGGGGAGCAAACAGGATTAGATAC	d__Bacteria; p__Firmicutes; c__Clostridia; o__Lachnospirales; f__Lachnospiraceae; g__Shuttleworthia	0.827318
a81e8ee657e2823387247b1dc82c4c12	0	0	0	0	0	8	0	0	0	0	0	0	0	0	GCAGCAGCTCTGATTTGACCCCTAGCCTGGGAACCTACATATGCCATGGATGCAGGTTTAAAAACAACAACAATAATAGCAACAAAAACACATATATTGTCAACTAATATTTGACAAGGGTGCCTAGAATACATAATGTGGGAGGGATAGTCTCTGTGACAAATGGTGTTAGAAAAAAATGTATGTCCACATACAAAAGAATGAAATTAGAATCTTCCCTTAAGCCATGCACAAAAAATAACTCAGAATGGATTAGATAC	Unassigned	0.408513
5428b6c5cf0ecbeadb6599af6dbc6eb0	0	0	0	0	0	0	0	0	0	0	2	0	0	0	GCAGCAGGAAAATAAATAAGATGGTGTATCATACCCAGAAACTGCAGTTCAGCGATATGGATTACACATTGTCTGTGCCTATCGACGGAAATTCTGCGATGATTTTAAAAAGAAAAATTGTAAAGAAATAATTAATTGATTTAGGAGATGATTATATTATGGTATCAAAAAACTGTGTAGCTATGATACTGGCAGGGGGACAGGGTTCGAGACTTGGAGCTCTTACCAAGAATGTTGCCAAGCCGGCGGTGCCGTTCGGCGGCAAATACAGGATTATAGACTTCCCTCTTTCAAACTGTGTTCATTCCGGATTAGATAC	d__Eukaryota	0.773547
0dadd8cd560c3678173bebb3f746be39	0	0	0	0	0	32	0	0	0	0	0	0	0	0	GCAGCAGGTTTAGTTTCACCCTAGACCTTTCTCCATGGCCTGAAAATAGTCCCCTTCTCACTGCGCCCTTGCATGGCTTTTTCTCTGTGTGTGCACATCCCTGGTGTTTTTTCGTTGCTGTTGGTGTTGTTTTTTTTCCTCTTCTTATAGGGACACCAGTCATATTGGATTAGATACCCCAGTAGTCCTGTCTCTTATACACATCTCCGA	d__Eukaryota	0.712149
714de8e5c90f101eed29d44126c6d790	0	0	0	0	0	0	0	10	0	0	0	0	0	0	GCAGCGTCAGATGTGTATAAGAGACAGATAACAGGTCTGTGATGCCCTATGACATGCTTGCACAACTTTTTCGGAGCATGTGCCACGGTGGAACTCTTCAAGACATCATCAATGCCTCGTATTGATGTGGAAAAGTCCTTGAACTCATGGCGGAAAAAGTGTAGGTGAACCTGCGGAAGGCTGTCTCTTATACACATCTCCGAGCCCACGAGACGACGTCGAATCTCGTATGCCGTCTTCTGCTTGA	d__Eukaryota	0.88387
75e83391e7d6004542bacbfa7a35cacd	0	0	0	3	0	0	0	0	0	0	0	0	0	0	GCTGCAGCCGCGGTAATACGGAAGGTCCAGGCGTTATCCGGATTTATTGGGTTTAAAGGGAGCGTAGGCGGACTTTTAAGTCAGCTGTGAAATACCTCGGCTCAACCGAGGCACTGCAGTTGATACTGTTAGTCTTGAGTGCACATAAGGATGGTGGAATTCGTGGTGTAGCGGTGAAATGCTTAGATATCACGAAGAACTCCGATTGCGAAGGCAGCTATCTGGGGTGTAACTGACGCTGAGGCTCGAAAGTGTGGGTATCAAACAGGATTAGATAC	d__Bacteria; p__Bacteroidota; c__Bacteroidia; o__Bacteroidales; f__Prevotellaceae	0.817067
8a078e134aab24482624e2be3f1a09dd	0	0	0	0	0	0	0	0	0	0	0	0	0	7	GCTGCAGCCGCGGTAATACGGAGGATCCGAGCGTTATCCGGATTTATTGGGTTTAAAGGGAGCGTAGGCGGATGATTAAGTCAGTTGTGAAAGTTTGCGGCTCAACCGTAAAATTGCAGTTGATACTGGTCGTCTTGAGTTAAGTATAGGTTAGCGGAATTCGTGGTGTAGCGGTGAAATGCTTAGATATCACGAAGAACTCCAATTGCGAAGGCAGCTGGCTGGACTTTTACTGACGCTGATGCTCGAAAGTGTGGGTATCAAACAGGATTAGATAC	d__Bacteria; p__Bacteroidota; c__Bacteroidia; o__Bacteroidales; f__Bacteroidaceae; g__Bacteroides	0.997857
759fb5d0de5ad3376c5f9783661c0ded	0	0	0	0	0	5	0	0	0	0	0	0	0	0	GCTGCAGCCGCGGTAATACGGAGGATGCGAGCGTTATCCGGATTTATTGGGTTTAAAGGGTGCGTAGGCGGTTTTGTAAGTTAGTGGTCAAATGTCAGGGCTAAACCTTGGCTCGCCATTAAAACTGTGAGACTAGAGTACGGACGAGGTAGGCGGAACAAGTCAAGTAGCGGTGAAATGCATAGATATGACTTAGAACTCCGATAGCGAAGGCAGCTTACCAGGCCGTAACTGACGCTGATGCACGAGAGCATGGGTAGCGAACAGGATTAGATAC	d__Bacteria; p__Bacteroidota; c__Bacteroidia; o__Bacteroidales; f__Marinifilaceae; g__Odoribacter	0.996307
193652826a3c88927035872cb90d11ba	0	0	0	0	0	0	0	0	0	0	0	0	7	0	GCTGCAGCCGCGGTAATACGGAGGGTCCGAGCGTTATCCGGATTTATTGGGTTTAAAGGGAGCGTAGATGGGTTGTTAAGTCAGTTGTGAAAGTTTGCGGCTCAACCGTAAAATTGCAATTGATACTGGCAGTCTTGAGTATAGTTGAGGTAAGTGGAATTCGTGGTGTAGCGGTGAAATGCTTAGATATCACGAAGAACTCCTATTGCGAAGGCAGCTTACTAAGCTATAACTGACATTGATGCTCGAAAGTGTGGGTATCAAACAGGATTAGATAC	d__Bacteria; p__Bacteroidota; c__Bacteroidia; o__Bacteroidales; f__Bacteroidaceae; g__Bacteroides	0.998204
8ccf6029a072f50b1d24c72d5d447163	0	0	0	0	0	0	0	0	0	0	5	0	0	0	GCTGCAGCCGCGGTAATACGTAGGTGGCAAGCGTTGTCCGGATTTACTGGGTGTAAAGGGCGTGTAGGCGGGATTGCAAGTCAGATGTGAAATTCCGGGGCTCAACCCCGGAACTGCATTTGAAACTGTAGTTCTTGAGTACTGGAGAGGCAGGCGGAATTCCTAGTGTAGCGGTGAAATGCGTAGATATTAGGAGGAACACCAGTGGCGAAGGCGGCCTGCTGGACAGCAACTGACGCTGAGGCGCGAAAGCGTGGGGAGCAAACAGGATTAGATAC	d__Bacteria; p__Firmicutes; c__Clostridia; o__Oscillospirales; f__Oscillospiraceae	0.951274
474c9cf8457eea3b5e85340e8f704eef	0	0	0	0	0	0	0	0	0	0	48	0	0	0	GCTGCAGCCGCGGTAATACGTAGGTGGCGAGCGTTATCCGGAATTATTGGGCGTAAAGAGCGCGCAGGTGGTTGATTAAGTCTGATGTGAAAGCCCACGGCTTAACCGTGGAGGGTCATTGGAAACTGGTCGACTTGAGTGCAGAAGAGGGAAGTGGAATTCCATGTGTAGCGGTGAAATGCGTAGAGATATGGAGGAACACCAGTGGCGAAGGCGGCTTCCTGGTCTGTAACTGACACTGAGGCGCGAAAGCGTGGGGAGCAAACAGGATTAGATAC	d__Bacteria; p__Firmicutes; c__Bacilli; o__Erysipelotrichales; f__Erysipelotrichaceae; g__Turicibacter	0.99998
70c087f2ae5dd2bf698099328709e958	0	0	0	0	0	5	0	0	0	0	0	0	0	0	GCTGCAGCCGCGGTAATACGTAGGTGGCGAGCGTTGTTCGGAATTATTGGGCGTAAAGGGTCCGCAGGTGGTTTGTCAAGTCTGACGTGAAATCTCGCCGCTCAACGGCGAAACTGCGTTGGAAACTGTCGAACTAGAGTATTGGAGAGGTCATTGGAATTCCGGGTGTAGCGGTGGAATGCGTAGATATCCGGAGGAACATCAAGAGCGAAGGCAGATGACTGGACAATAACTGACACTCAGGGACGAAAGTATGGGGAGCAAACAGGATTAGATAC	d__Bacteria; p__Verrucomicrobiota; c__Lentisphaeria; o__Victivallales; f__vadinBE97; g__vadinBE97	0.790232
2239fb887bfc46227f22c4fc892f68a3	0	2	0	0	0	0	0	0	0	0	0	0	0	0	GCTGCAGTGACGAAAGCGGCTCGCTGCACAGTCCGAGTGCAAGGGTGGAGAATATGACAAGCAGCACGCACACGACAGCGCCCAGCGGGCTGAAGTGGCTGTTGTCAAGTTTGAGTCCCGCCTCGTTGTACGAATGTGAACGGCTCACCGTCATCGCATAAATCATAGGCGGGATGAACATCAGGGGATTAGATACCCGTGTAGTCCTGT	Unassigned	0.757852
278f2c1bc2e4c1abded480d01cbc540e	0	0	0	0	0	0	0	5	0	0	0	0	0	0	GCTGCAGTGAGATGTGATGTCCAGAGCCTGAGAGGTAACAGGAATCCAGCACAATGTTGAACCATCTAATCTATTTCAGTTCTGTGCACAGAGAAAAAAGAACTTTCCGTTTTCTGTATACAGATCAAATGCTGAGCCATGTCTTACTACAATGTATGTCATTTTCATAGGTGTGTAAACTCACTCACACTCGCACTCACACTCACATATGTAGAAGGGGAACTTCTTTTATTGGGGATTAGATAC	Unassigned	0.526343
54afea78572ceb01f52c12eec5b897d0	0	0	0	0	0	0	3	0	0	0	0	0	0	0	GCTGCAGTGAGGAATATTGGTCAATGGGCGTAAAGCGCATGTAGGCGGGAAGATAAGTCTGTTGTGAAAATGCGGAGCTCAACTCCGTATGGCAATGGAAACTGTCTTTCTTGAGTGCAGGAGAGGAAAGGGGAATTCCCAGTGTAGCGGTGAAATGCGTAGATATTGGGAGGAACACCAGTGGCGAAGGCGCCTTTCTGGACTGTGTCTGACGCTGAGATGCGAAAGCCAGGGGAGCGAACGGGATTAGATAC	d__Bacteria; p__Firmicutes; c__Negativicutes; o__Acidaminococcales; f__Acidaminococcaceae	0.930724
83914e6bc79d66f6fd01c32ab0015c4f	0	0	0	0	0	0	0	44	0	0	0	0	0	0	GGCAGCGTCAGATGTGTATAAGAGACAGCCTACGGGGGGCTGCAGGCGGAATGTGTAGTGTAGCGGTGAAATGCATAGATATTACACAGAACACCGATTGCGAAGGCAGCTTGCTAATCCACATCTGACACTGATGCACGAAAGCGTGGGTAGCGAACGGGATTAGATACCCGAGTAGTCCTGTCTCTTATACACATCTCCGAGCCCACGAGACGACGTCGAATCTCGTATGCCGTCTTCTGCTTGAA	d__Bacteria; p__Bacteroidota; c__Bacteroidia	0.779136
8f97568c46ffe96de87b2a5c55264d32	0	0	0	74	0	0	0	0	0	0	0	0	0	0	GGTGGCAGCAGTTGATACTGGGAGTCTTGAGTACACGCAGAGATACTGGAATTCATGGTGTAGCGGTGAAATGCTCAGATATCATGAGGAACTCCGATCGCGAAGGCAGGTATCTGGAGTGTAACTGACGCTGAGGCTCGAAAGTGCGGGTATCAAACAGGATTAGATACCCCAGTAGTCCTGTCTCTTATACACATCTCCGAGCCCACGAGAC	d__Bacteria; p__Bacteroidota; c__Bacteroidia; o__Bacteroidales; f__Prevotellaceae; g__Alloprevotella	0.947186
f9fa835b1ecf5fc849fc2674303bcb5f	0	0	0	0	0	0	0	11	0	0	0	0	0	0	TCGTCGGCAGCGTCAGATGTGTATAAGAGACAGATAACAGGTCTGTGATGCCCTGAATGATGGCGGCCATTGTTGATATGCTCTACTGAAGCGAAGAGTGTTTGCAGTGAGGCGGCCTTTGCATACCCAGCCTGAACAGGCTGATCAGGGTGGAAGATGAGTAGGTGAACCTGCAGAAGGCTGTCTCTTATACACATCTCCGAGCCCACGAGACGACGTCGAATCTCGTATGCCGTCTTCTGCTTGAAAAAAA	d__Eukaryota	0.922202
4a8190aaf7613a355ef3cebceecc326b	0	0	0	0	25	0	0	0	0	0	0	0	0	0	TGTGATGCCCTAGATGCCCCGGGCCGCACGCGAACTACACTGGGCGAGACAACGGGTTGGTCGGCCGACAGGCCTGCCAAAGCGCGAATCTCGTCCGTGGCTGGGATCGACGGTTGGAACTCCGTCGTGAACAAGGAATTCTTAGTAAGCGTGCCTCATTACGGCGCGCTGATTAAGTCCCTGCTTCTTGTACACACCGCCCGTCGCTGTTTCCGATTGGACGGCTTAGTGAGGTGCCCGGACCGGCACATCTGTGCCGGGAAGGGTGACGAACTTGGTCGTCTAGAGGAAGCAAAAGTCGTAACAAGGTACTCGTAGGTGAAC	d__Eukaryota	0.971859
3881aa6cd056cb7184510fe9997b6495	0	0	55	0	0	0	0	0	0	0	0	0	0	0	TGTGATGCCCTCCTACGGCGAGGAGTATTCCAAGGGTTTCTTCCTGCGCGACCTGGGCTACTACATCACAATGGGCGATTACGCCGACCTGGCGGTACGCGGCAGCATCTACACGCTCGGCTCATGGGACGCCTCTCTGGCATCGCGCTACATCAAGCGTTACAAGTACAGCGGTAGGTGAACCTGCAGAAGGCTGTCTCTTATACACAT	Unassigned	0.440598
02825d78cc8ade5527b06a8ccc6bbda3	206	0	0	0	0	0	0	0	0	0	2	0	0	0	TGTGATGCCCTCGACCCGAAAGACCGTTAAGGAGTGCAGCCATGAGCGTAATTGAAACCTCAACCGCGCCGCTTGCGCAACAACAGGCTAACGCACTGCTGGACGTGAAAGATCTTCGCGTAACGTTCGCCACCCCCGATGGAGACGTCACTGCGGTAAACGATCTGAACTTTTCGCTGCGTGCCGGAGAAACGCTGGGTATTGTAGGTGAAC	Unassigned	0.466688
e01e871f7639c1a0987890d56a285699	0	0	0	0	0	0	0	0	0	0	0	0	0	33	TGTGATGCCCTCGATGGACATATAGGAACCGTTTGGATTCCACTCCTCATCCATCGTTGGCTTGCCCGCTGCATCCACATACAGAGTAGCTACCTGACCGTTTTCGTAGAATTTCTTCATCCACTCATCACTTGCCACAAAGCGTCCCTCGCCGTGGGAAACAGGATTTACATAAACACCGCCAAGCTCCGCCTCCTGAAGCCATGGAGACTTGTTGGAAACTACCTTGATATTGACCATCTTGGAGATGTGGCGGCCGATGTTGTTGGTTGTAAGGGTAGGTGAAC	Unassigned	0.301209
43e9043e1ae14fba619d500363e3e03b	3	115	0	0	0	0	0	0	0	0	0	0	0	0	TGTGATGCCCTGATTCAATGGCCAGGCTTTGGGCACTCAGTCTGTACCTGCTCAGGATCTGCCTGTCTCTGTGGTTTTCTAGTTTCTCCAGATATGGGGCCAGTATGTAGTCTCTCTGCAGACTCTGAAACACTGCTAGCTTCATGAATGTGCTGACCTCCTTCCTCTATTCACTGACATGCTCCTCTTGGCCTCTAATTATTCTGATGGAGTAGAAGATTCTTCGTGCCTTGTCTGTCAGTGTCTCCTTGGCTGGTATGAGGCTCCTAGATTGGCAAATTTCCAGGCCCAGGTAGGTGAAC	Unassigned	0.627888
1f763a5956614113faaa048248a52137	0	0	12	0	0	0	0	0	0	0	0	0	0	0	TGTGATGCCCTGCTGGAAAACGGAGTGTCCGTACGGAGGGCCGTCGAATTGCAGAACCTGATGACGTATTGCGGATACCGGAGTTTCGCCGTGACAGGGGACGGGGCTGTGACCGATGCGGAGTTGGTGGTTGTCCTGCGCGGAGTGCATGACGATATTGTGCCGCGATTGGCCGCTGATGCTGTTGCGCGTAGGTGAACCTGCAGAAGG	d__Eukaryota	0.812329
be56df328954501b8c86126a45e01d99	0	0	86	0	0	0	0	0	0	0	0	0	0	0	TGTGATGCCCTGTTCTTCGCAAACTTCCCGTTTGAGGGCGATTTCTACACTCTCTCCCAGGTCGATATGTCCACCTACGGCGGTATCCCATTTCCCGGGTTGTATGTCTTTCCATTGCGGACGTTTCTGAAGATAGAGTTCGCCCTGAGTATTGAATACGTGTAGGTGAACCTGCGGAAGGCTGTCTCTTATACACATCTCCGAGCCCAC	Unassigned	0.362182
1083cd4730332c39331b996680ab8aa7	0	4	0	0	0	0	0	0	0	0	0	0	0	0	TGTGATGCCCTTAAATGTCCAGGGCTGCACGCGCGCTGCACTGACTGGCTCAGCGTGTGCCTACCCTATGTGGCAGATGTGGGTAACCTGTTGAACCTCATTGGCAATGGTGATCATTGATTGCAATTTTTCCCCATGAATGAGGAATTCCCAGTAAGTGCTGGTCATAAGCTTGCATGAAGTCCCTGTCCTTTGTACACACTGCAGGTTGCTACTCCTGATTGGATGGTTTAGTGAGGCCCTCGGATCAGCCCCTCCGGGTCAGCCCACTGCCCTGTCGGAACGCTGAGAAGACAGTCGAACTTGACTATCTAGAGGAAGTAAAAGTCGTAACAAGGTTTCCGTAGGTGAAC	d__Eukaryota; p__Vertebrata; c__Mammalia; o__Mammalia; f__Mammalia; g__Mammalia	0.995795
b833b53e59e19c4dae30305eb05baec7	0	0	0	0	0	0	0	0	0	0	8	0	0	0	TGTGATGCCCTTAAATGTTCTGGGCTGCACGCGCACTACTCTGATGCACTCAACGAGTTTATTACCTTGGCCGGCAGGTCTAGGTAATCTTATGACTATGCATCGAGATCGGGATAGATTATTGCAACTATTAATCTTCAACGAGGAATGCCGAGTAAGCGCAAGTCAGCTGCTTGCGCCGCGTGTGAATTCATCGGACTGATCATTTTCGGCTTCCGTTTTTGGTCGGAAAGTTGAGTAAATAGAGACCTCTAAAGGATGCAAAAGTCGTGACACGGCTTCCGTAGGTGAAC	d__Eukaryota	0.993074
ea4fb03f16c1f9b86c863a23b72606cf	0	0	0	0	0	0	0	19	0	0	0	0	0	0	TGTGATGCCCTTAGAAACTCTGGGCCGCACGCGTACTACAATGGTAAGTTCATAAAGTTGCTATTTTGATAAAAATGGCTATTCTTTAACACTTATCGTGGTTAGGATTGAGGGTTGGAAGAATCCTCATGAATCAGGAATGTCTAGTAAGCGTATATCATAAATGTACGCTGATTACGTCCCTGCCTCTTGTACACACCGCCCGTCGCTCCTACCGACTTGGGTGTTTAGGTGAGTTATTCTGAATGAAGAATTAATCTTCTTTATAATGTCTTGCGAACCTTAATGCCTGGAGGAAGGAGAAGTCGTAACAAGGCTGCTGTAGGTGAAC	d__Eukaryota	0.949215
51b56439c2c3b3bf4ee2cff96aaeac33	0	0	0	0	0	0	0	0	0	0	20	0	0	0	TGTGATGCCCTTAGAAGCCCTAGGCCGCACGCGCAACACAATGGCGGGCACAGAGCGTAGCCGTTCCGAGAGGGCCGGCCATCCGCGAACGCCCGTCGTGGTTAGGACCGGGGGTTGAAATTGTCCCCCGCGAATGAGGAATTTCTAGTAAGCGCGGACATGAAACCGCGCTGACTACGTCCCTTTCTCTTGTACACACCGCCCGTCGCTCCTACTGATTCGGAGGTTCTGGTGAGTTCCTCGGACCCACTTCGGTGGCAACAGACGCGAGCCCGAACCTCTAGAGGAAGGAGAAGTCGTAACAAGGCTGCTGTAGGTGAAC	d__Eukaryota	0.984984
c41dbe46648be3ee82ca01f59d5020ae	0	0	0	0	0	0	0	0	44	0	0	0	0	0	TGTGATGCCCTTAGAAGCCCTAGGCCGCACGCGCAACACAATGGCGGGCACAGAGCGTAGCCGTTCCGAGAGGGCCGGCCATCCGCGAACGCCCGTCGTGGTTAGGACCGGGGGTTGAAATTGTCCCCCGCGAATGAGGAATTTCTAGTAAGCGCGGACATGAAACCGCGCTGACTACGTCCCTTTCTCTTGTACACACCGCCCGTCGCTCCTACTGATTCGGAGGTTCTGGTGAGTTCCTCGGACCCGCCTTGGCGGCAACAGACGCGAGCCCGAACCTCTAGAGGAAGGAGAAGTCGTAACAAGGCTGCTGTAGGTGAAC	d__Eukaryota	0.977179
8eadf25717a13df85b8eb09fd5a0b3db	0	0	18	0	0	0	0	0	0	0	0	0	0	0	TGTGATGCCCTTAGAAGCCCTAGGCCGCACGCGCAACACAATGGCGGGCACAGAGCGTCGCCGTCCCGAGAGGGCCGGCCATCCGCGAGCGCCCGTCGTGGTTAGGACCGGGGGTTGGAATTGTCCCCCGCGAATGAGGAATTTCTAGTAAGCGCGGGTATGAAACCGCGCTGACTACGTCCCTTTCTCTTGTACACACCGCCCGTCGCTCCTACTGATTCGGAGGTTCTGGTGAGTTCCTCGGACCCGCCTCGGCGGCAACAGACGCGAGCCCGAACCTCTAGAGGAAGGAGAAGTCGTAACAAGGCTGCTGTAGGTGAAC	d__Eukaryota	0.973347
6a9561b9b29649e7e721cc3b23ed5163	0	0	0	0	0	0	0	0	0	0	267	0	0	0	TGTGATGCCCTTAGAAGCCCTAGGCCGCACGCGCAACACAATGGCGGGCACAGAGCGTCGCCGTTCCGAGAGGACCGGCCATCCGCGAGCGCCCGTCGTGGTTAGGACCGGGGGTTGAAATTGTCCCCCGCGAATGAGGAATTTCTAGTAAGCGCGGACATGAAACCGCGCTGACTACGTCCCTTTCTCTTGTACACACCGCCCGTCGCTCCTACTGATTCGGAGGTTCTGGTGAGTTCCTCGGACCCACTTCGGTGGCAACAGACGCGAGCCCGAACCTCTAGAGGAAGGAGAAGTCGTAACAAGGCTGCTGTAGGTGAAC	d__Eukaryota	0.986705
07fbe2ae8b46fe11b950085dfd3da7e1	0	0	0	0	14	0	0	0	0	0	0	0	0	0	TGTGATGCCCTTAGACACTCTAGGCGGCACGCGCGCTACAATGGGTGGAAGACCGTGTTACTGCCTTCGAAAGAAGGGGTGAATCACGAATTCTTACCCGTGAATGGGATAGTTTGTTGCAATTTTCGGACTTGAACTAGGAATCCCTTGTAAGCATGCTCAAGAATAGCGTGTTGAATACGTCCCTGCCGTTTGTACACACCGCCCGTCGTTTCTTCCGACTGATACTCATTGTGAGTTGCAAGGACCCTTTATTGGGAAATTGCTGCGAATGCTTTGTATTGGAGGAAGAAAAAGTCGTAACAAGGTTATCGTAGGTGAAC	d__Eukaryota	0.931656
071e0e48b98df42302dbede78d9150b4	0	0	0	0	0	0	0	0	0	0	6	0	0	0	TGTGATGCCCTTAGACACTCTGGGCCGCACGCGTACTACAATGCCGGCTGCACAGCGTCGCTGCGGCGGAAGCCGCGGCCACCCGTCTGAAACGCCGGCGTGGCGGGGATCGGGGCTTGGAATTGTCCCCCGTGAACGAGGAATGTCTTGTAGGTGCGCGTCATTAGCGCGCGCTGACTATGTCCCTGTCTTTTGTACACACCGCCCGTCGCTCCTACCGACTCGGATGTTTTGGTGAGCTGTCCGGAGCGCCGCCCAGGCAGCGCGAAGCTCTGCGAACCCCAATGTCTGGAGGAAGGAGAAGTCGTAACAAGGCTGCTGTAGGTGAAC	d__Eukaryota	0.888092
9ac62ede4bc90dc348fe2cf72fa26257	0	0	0	0	0	0	175	0	0	0	0	0	0	0	TGTGATGCCCTTAGACACTCTGGGCCGCACGCGTACTACAATGCCGGCTGCACAGCGTCGCTGCGGCGGAAGCCGTGGCCACCCGTCTGAAACGCCGGCGTGGTTGGGATCGGGGCTTGGAATTGTCCCCCGTGAACGAGGAATGTCTTGTAGGTGCGCGTCATTAGCGCGCGCTGACTATGTCCCTGTCTTTTGTACACACCGCCCGTCGCTCCTACCGACTCGGATGTTTTGGTGAGTTGTCCGGAGTGTACGCCTCACGGCGCGCACGAAGCTCTGCGAACCCCAATGTCTGGAGGAAGGAGAAGTCGTAACAAGGCTGCTGTAGGTGAAC	d__Eukaryota	0.974273
fd4b49c6748556756fd59553eaaab81a	0	0	0	0	0	0	0	0	0	0	0	0	0	422	TGTGATGCCCTTAGACACTCTGGGCCGCACGCGTACTACAATGCCGGCTGCACAGCGTCGCTGCGGCGGAAGCCGTGGCCACCCGTCTGAAACGCCGGCGTGGTTGGGATCGGGGCTTGGAATTGTCCCCCGTGAACGAGGAATGTCTTGTAGGTGCGCGTCATTAGCGCGCGCTGACTATGTCCCTGTCTTTTGTACACACCGCCCGTCGCTCCTACCGACTCGGATGTTTTGGTGAGTTGTCCGGAGTGTACGCCTCGCGGCGCGCACGAAGCTCTGCGAACCCCAATGTCTGGAGGAAGGAGAAGTCGTAACAAGGCTGCTGTAGGTGAAC	d__Eukaryota	0.976148
744126364eb4caaab67da1ccd8cf637d	0	0	0	0	0	13	0	0	0	0	0	0	0	0	TGTGATGCCCTTAGACACTCTGGGCCGCACGCGTACTACACTGTCGGCTGCACCTCGTCGCCTGCTCGGAAGGGCCGGCCATTCGTGTGAACCGCCGACGTGGTAGGGATCGAAGCTTGGAATTTTTCTTCGTGAACGAGGAATGTCTTGTAAGTGTGCTTCATTAAAGCACGCTGACTAAGTCCCTGTCTTTTGTACACACCGCCCGTCGCTCCTACCGACTTGGATGATCAGGTGAGTTGTTCGGACCCCACGGCGCAAGCAGCGGGGGAAGTCCTGCGAGCCTAATTGTCTGGAGGAAGGAGAAGTCGTAACAAGGCTGCTGTAGGTGAAC	d__Eukaryota	0.974675
8691c9c92d5783b9779dc087bd6e9f37	0	0	0	0	0	0	0	0	0	0	0	0	10	0	TGTGATGCCCTTAGACGTTCTGGGCCGCACGCGCGCTACACTGACGGAGCCAACGAGTCCAACCTTGGCCGAGAGGTCTTGGTAATCTTGTGAAACTCCGTCGTGCTGGGGATAGAGCATTGTAATTATTGCTCTTCAACGAGGAATTCCTAGTAAGCGCAAGTCATCAGCTTGCGTTGATTACGTCCCTGCCCTTTGTACACACCGCCCGTCGCTACTACCGATTGAATGGCTCAGTGAGGCCTTGGGACTGGCTCAGAGAGGTCGGCAACGACCACTCAGAGCCGGAAACTTGGTCAAACTTGGTCATTTAGAGGAAGTAAAAGTCGTAACAAGGTTTCCGTAGGTGAAC	d__Eukaryota; p__Ascomycota	0.984536
f22376e87da1bb31f91afa3e1102d662	0	0	0	0	0	0	0	0	0	31	0	0	0	0	TGTGATGCCCTTAGACGTTCTGGGCCGCACGCGCGCTACACTGACGGAGCCAGCGAGTACAACCTGCACCGAGAGGTGTGGGTAATCTTGTGAAACTCCGTCGTGCTGGGGATAGAGCATTGCAATTATTGCTCTTCAACGAGGAATTCCTAGTAAGCGCAAGTCATCAGCTTGCGTTGATTACGTCCCTGCCCTTTGTACACACCGCCCGTCGCTACTACCGATCGAATGGCTTAGTGAGGCTTCCGGATTGTTGAAGCGGAGAGGGCAACTTTTCTGCGTCGACGAGAAGCTAGTCAAACTTGGTCATTTAGAGGAAGTAAAAGTCGTAACAAGGTTTCCGTAGGTGAAC	d__Eukaryota; p__Ascomycota; c__Saccharomycetes; o__Saccharomycetales	0.969311
8cfae68dbb762e9325b68f049e2295aa	0	0	0	0	0	0	0	0	0	49	0	0	0	0	TGTGATGCCCTTAGACGTTCTGGGCCGCACGCGCGCTACACTGACGGAGCCAGCGAGTACTAACCTTGGCCGAGAGGTCTGGGTAATCTTGTGAAACTCCGTCGTGCTGGGGATAGAGCATTGCAATTATTGCTCTTCAACGAGGAATTCCTAGTAAGCGCAAGTCATCAGCTTGCGTTGATTACGTCCCTGCCCTTTGTACACACCGCCCGTCGCTACTACCGATTGAATGGCTTAGTGAGGCCTCAGGATTGGTTTAGGGCCGGAGGCAACTCCAGCCTGGAACCGAGAATCTGGTCAAACTTGGTCATTTAGAGGAAGTAAAAGTCGTAACAAGGTTTCCGTAGGTGAAC	d__Eukaryota; p__Ascomycota; c__Saccharomycetes; o__Saccharomycetales	0.996504
4dd65e20f60d6edbd2065a0cc3df2232	0	0	0	0	15	0	0	0	0	0	0	0	0	63	TGTGATGCCCTTAGACGTTCTGGGCCGCACGCGCGCTACACTGACGGAGCCAGCGAGTATTAACCTTGGCCGAGAGGTCTGGGAAATCTTGTGAAACTCCGTCGTGCTGGGGATAGAGCATTGTAATTATTGCTCTTCAACGAGGAATTCCTAGTAAGCGCAAGTCATCAGCTTGCGTTGATTACGTCCCTGCCCTTTGTACACACCGCCCGTCGCTACTACCGATTGAATGGCTTAGTGAGGCCTCCGGATTGGTTTAAAGAAGGGGGCAACTCCATCTTGGAACCGAAAAGCTGGTCAAACTTGGTCATTTAGAGGAAGTAAAAGTCGTAACAAGGTTTCCGTAGGTGAAC	d__Eukaryota; p__Ascomycota; c__Saccharomycetes; o__Saccharomycetales; f__Debaryomycetaceae	0.985011
c5236669753d4a391067632a2d69b7a8	0	0	0	0	0	0	0	0	0	70	0	0	0	0	TGTGATGCCCTTAGACGTTCTGGGCCGCACGCGCGCTACACTGACGGAGCCAGCGAGTCTAACCTGTGCCGAGAGGTATGGGTAATCTTGTGAAACTCCGTCGTGCTGGGGATAGAGCATTGCAATTATTGCTCTTCAACGAGGAATTCCTAGTAAGCGCAAGTCATCAGCTTGCGTTGATTACGTCCCTGCCCTTTGTACACACCGCCCGTCGCTACTACCGATTGAATGGCTTAGTGAGGCTTCCGGATTGATTAACTGGAGAGGGCAACTTTTCTGGTTGAACGAGAAGCTAGTCAAACTTGGTCATTTAGAGGAAGTAAAAGTCGTAACAAGGTTTCCGTAGGTGAAC	d__Eukaryota; p__Ascomycota; c__Saccharomycetes; o__Saccharomycetales; f__Dipodascaceae; g__Geotrichum	0.88547
c5c02bc4b170fe5ce81b56c4a1a6d065	0	0	0	0	0	0	0	0	0	94	0	0	0	0	TGTGATGCCCTTAGACGTTCTGGGCCGCACGCGCGCTACACTGACGGAGCCAGCGAGTCTAACCTGTGCCGAGAGGTATGGGTAATCTTGTGAAACTCCGTCGTGCTGGGGATAGAGCATTGCAATTATTGCTCTTCAACGAGGAATTCCTAGTAAGCGCAAGTCATCAGCTTGCGTTGATTACGTCCCTGCCCTTTGTACACACCGCCCGTCGCTACTACCGATTGAATGGCTTAGTGAGGCTTCCGGATTGATTAATTGGAGAGGGTAACTTTTCTGATTGAACGAGAAGCTAGTCAAACTTGGTCATTTAGAGGAAGTAAAAGTCGTAACAAGGTTTCCGTAGGTGAAC	d__Eukaryota; p__Ascomycota; c__Saccharomycetes; o__Saccharomycetales; f__Dipodascaceae	0.940003
f98432907285338b371419fc69c188b6	0	0	112	0	0	0	0	0	0	0	0	0	0	0	TGTGATGCCCTTAGACGTTCTGGGCCGCACGCGCGCTACACTGACGGAGCCAGCGAGTCTAACCTTGGCCGAGAGGTCTTGGTAATCTTGTGAAACTCCGTCGTGATGGGGATAGAGCTTTGTAATTTTTGCTCTTCAACGAGGAATTCCTAGTAAGCGCAAGTCATCAACTTGCGTTGATTACGTCCCTGCCCTTTGTACACACCGCCCGTCGCTACTACCGATTGGATGGCTTAGTGAAGCCTTTGGATTGTCAAGGATTGCAGCAATGTGAACCTATGATGAAAAATTGGTTAAACTTGGTCATCTAGAGGAAGTAAAAGTCGTAACAAGGTTTCCGTAGGTGAAC	d__Eukaryota; p__Ascomycota; c__Saccharomycetes; o__Saccharomycetales	0.766377
84bd1fd632a4cebd50771a1a281b3ee6	0	0	10682	0	0	0	0	0	0	0	0	0	0	0	TGTGATGCCCTTAGACGTTCTGGGCCGCACGCGCGCTACACTGACGGAGCCAGCGAGTCTAACCTTGGCCGAGAGGTCTTGGTAATCTTGTGAAACTCCGTCGTGATGGGGATAGAGCTTTGTAATTTTTGCTCTTCAACGAGGAATTCCTAGTAAGCGCAAGTCATCAACTTGCGTTGATTACGTCCCTGCCCTTTGTACACACCGCCCGTCGCTAGTACCGATTGAATGGCTTAGTGAGGCCTCAGGATCTGCTTAGAGAAGGGGGCAACTCCATTTCAGAGCGGAAAATCTGGTCAAACTTGGTCATTTAGAGGAACTAAAAGTCGTAACAAGGTTTCCGTAGGTGAAC	d__Eukaryota; p__Ascomycota; c__Saccharomycetes; o__Saccharomycetales; f__Saccharomycetaceae; g__Kazachstania	0.706657
c8f71e1d8c442d52bc4d8b6c187d32bb	0	0	299	0	0	0	0	0	0	0	0	0	0	0	TGTGATGCCCTTAGACGTTCTGGGCCGCACGCGCGCTACACTGACGGAGCCAGCGAGTCTAACCTTGGCCGAGAGGTCTTGGTAATCTTGTGAAACTCCGTCGTGATGGGGATAGAGCTTTGTAATTTTTGCTCTTCAACGAGGAATTCCTAGTAAGCGCAAGTCATCAACTTGCGTTGATTACGTCCCTGCCCTTTGTACACACCGCCCGTCGCTAGTACCGATTGAATGGCTTAGTGAGGCCTCAGGATCTGCTTAGAGAAGGGGGCAACTCCATTTCAGAGCGGAAAATCTGGTCAGACTTGGTCATTTAGAGGAACTAAAAGTCGTAACAAGGTTTCCGTAGGTGAAC	d__Eukaryota; p__Ascomycota; c__Saccharomycetes; o__Saccharomycetales; f__Saccharomycetaceae	0.98573
eaaa7db33636a0ff2eb852251212e428	0	0	0	0	0	0	0	0	0	21	0	0	0	0	TGTGATGCCCTTAGACGTTCTGGGCCGCACGCGCGCTACACTGACGGAGCCAGCGAGTTGCCCTTGGCCGAGAGGCCTGGGAAATCTTGGGAAACTCCGTCGTGCTGGGGATAGAGCATTGCAATTGTTGCTCTTCAACGAGGAATTCCTAGTAAGCGCGAGTCATCAGCTCGCGTTGATTACGTCCCTGCCCTTTGTACACACCGCCCGTCGCTACTACCGATTGAATGGCTTAGTGAGGCCTCCGGACATGGCGACCCAGGGGCGACCCTGCGAGCCGTGGAAGCTGGACAAACTTGGTCATTTAGAGGAAGTAAAAGTCGTAACAAGGTTTCCGTAGGTGAAC	d__Eukaryota; p__Ascomycota; c__Saccharomycetes; o__Saccharomycetales	0.749556
de6c18ab727cbd52aa6472890b6cb766	0	0	0	0	10	0	0	0	0	0	0	0	0	0	TGTGATGCCCTTAGACGTTCTGGGCCGCACGCGCGCTACACTGACGGAGCCAGCGAGTTTATACCTTGGCCGAGAGGTCTGGGAAATCTTGTGAAACTCCGTCGTGCTGGGGATAGAGCATTGTAATTATTGCTCTTCAACGAGGAATTCCTAGTAAGCGCAAGTCATCAGCTTGCGTTGATTACGTCCCTGCCCTTTGTACACACCGCCCGTCGCTACTACCGATTGAATGGCTTAGTGAGGCCTCCGGATTGGTTTAAAGAAGGGGGCAACTCCATCTTGGAACCGAAAAGCTGGTCAAACTTGGTCATTTAGAGGAAGTAAAAGTCGTAACAAGGTTTCCGTAGGTGAAC	d__Eukaryota; p__Ascomycota; c__Saccharomycetes; o__Saccharomycetales; f__Debaryomycetaceae	0.953647
1b08e7154193b63c181a29c07f398c89	0	0	0	0	26	0	0	0	0	0	0	0	0	0	TGTGATGCCCTTAGACGTTCTGGGCCGCACGCGCGCTACACTGATACGTTCAACGAGTTTATAACCTTGATTGAAAAATCTGGGTAATCTTTTGAATGCGTATCGTGATAGGGATAGATTATTGCAATTATTAATCTTGAACGAGGAATTCCTAGTAAACGCAAGTCATCAGCTTGCATTGATTACGTCCCTGCCCTTTGTACACACCGCCCGTCGCACCTACCGATTGAATGACTCGGTGAAAAATTGGGACTGTGACCCTTGAGCTTTATTGCTTTCTGGAAAACGGAAACTTTTTTTAACCTCGCCATTTAGAGGAAGGTGAAGTCGTAACAAGGTTTCCGTAGGTGAAC	d__Eukaryota; p__Peronosporomycetes; c__Peronosporomycetes; o__Peronosporomycetes; f__Peronosporomycetes; g__Peronosporomycetes	0.715427
aef62f351fd3ae0f08af81fa9c7cc0d1	0	0	0	0	19	0	0	0	0	0	0	0	0	0	TGTGATGCCCTTAGATATCCTGGGCCGCACGCGCGCTACACTGATCAAGGCAGCGAGTCTTTTCCTTGCCCGAAAGGGCTGGGTAATCTTGTCAAACTTGATCGTGCTGGGGATAGTCCATTGCAATTATTGGACTTGAACGAGGAATTCCTAGTAAGCGCGAGTCATCAGCTCGCGTTGATTACGTCCCTGCCCTTTGTACACACCGCCCGTCGCTACTACCGATTGAATGCTTTAGTGAGGGCTTCGGATTGGTCTTTTTCGCTAGCAATAGCCTCTAGGCCGAGATGTTGGACGAACTTGAGTATTTAGAGGAAGTAAAAGTCGTAACAAGGTTTCCGTAGGTGAAC	d__Eukaryota	0.999995
64390c6976cd28761738b8d02a59677c	0	0	0	0	10	0	0	0	0	0	0	0	0	0	TGTGATGCCCTTAGATATCCTGGGCCGCACGCGTGCTACACTGACGCGTTCAACAAGTTCTATCCTGGCTCGGAAGAGTTCGGGTAACCTTTTTAATGCGCGTCGTGATGGGGATAGATCTTTGGAATTATAGATCTTGAACGAGGAATTCCTAGTAAGCATAAGTCATCATCTTGTGCTGATTACGTCCCTGCCCTTTGTACACACCGCCCGTCGCTCCTACCGATTTTGAGTGGTCCGGTGAACCTTCTGGACCGCAACTGGGTTCAACCCAGGTGTGGGAAGTTAAGTAAACCTTATCACTTAGAGGAAGGAGAAGTCGTAACAAGGTTTCCGTAGGTGAAC	d__Eukaryota; p__Ciliophora; c__Intramacronucleata; o__Conthreep; f__Colpodea	0.999999
19908d5008b310e9345b59fe3f916217	0	0	0	0	0	0	0	0	0	0	0	0	0	6	TGTGATGCCCTTAGATATCCTGGGCTGCACGCGCGCTACACTGACAAACTCAACGAGTTTAACATCCTTGGCCGAGAGGTCTGGGTAATCTTATAAAGTTTGTCGTGCTGGGGACAAGACGTTGCAATTATCGTCTTCAAACGAGGAATGCCTAGTAAGCGCATATCATTAGTATGCGTTGATTACGTCCCTGCCCTTTGTACACACCGCCCGTCGCTACTACCGATTGAACGGCTCAGCGAGGCCATCGGACTGAACCAGGGAGGTTGGCAACGACCACCCAGGATTGGAAAGTTGGTCAAACTCGGTCGTTTAGAGGAAGTAAAAGTCGTAACAAGGTTTCCGTAGGTGAAC	d__Eukaryota; p__Ascomycota	0.918278
16f88346b27809dacaa815e679ab9af6	0	0	0	0	34	0	0	0	0	0	0	0	0	0	TGTGATGCCCTTAGATATTCTAGGCTGTACGCGCGCTATACTAATAGAGCTAACAAGTTATTTACCTTAGCTAGAAGGTCTAGGTAATCTTGTTAAACTCTGTTGTGCTAGGGATAGAGCATTGCAATTATTGCTCTTTAACAAGGAATGCCTAGTAAGCGCATATTATCAGCATGCGTTGATTACGTCCCTGCCCTTTATACACACTGCCTATTACTACTACTAATTAAATAGCTTAGTAAGGCCTCTAGACTAGCTTAGAGAGGTTAGCAACAACTACTCTAAGCTAGAAAGTTTGTTAAACTTAGTTATTTAGAGGAAGTAAAAGTTATAACAAGGTTTCTGTAGGTGAAC	d__Eukaryota; p__Ascomycota; c__Dothideomycetes; o__Pleosporales; f__Leptosphaeriaceae; g__Leptosphaeria	0.999735
ea896295c05f9b157603418b06cc5ecc	0	0	0	0	0	0	0	0	0	0	20	0	0	0	TGTGATGCCCTTAGATATTCTGGGCCGCACGCGCGCTACACTGACAGAGCCAACGAGTTCATCACCTTGGCCGGAAGGTCTGGGTAATCTTGTTAAACTCTGTCGTGCTGGGGATAGAGCATTGCAATTATTGCTCTTCAACGAGGAATGCCTAGTAAGCGCGTATCATCAGTACGCGTTGATTACGTCCCTGCCCTTTGTACACACCGCCCGTCGCTACTACCGATTGAATGGCTCAGTGAGGCCTTCGGACTGGCTCAGGGAGGTCGGCAACGACCACCCAGAGCCGGAAAGTTCGTCAAACTTGGTCATTTAGAGGAAGTAAAAGTCGTAACAAGGTTTCCGTAGGTGAAC	d__Eukaryota; p__Ascomycota	0.99955
77232134c8ac034ea6c76eb598dd9846	0	0	0	0	0	0	0	0	0	0	262	0	0	0	TGTGATGCCCTTAGATATTCTGGGCTGCACGCGCGCTACACTGATGCATCCAACAAGTGCTTCCTAATTTGAAGAAGTTGGGTAATCTTTTGAGTGTGCATCGTGATGGGGATTGACCATTGTAATTATTGGTCATGAACGAGGAATTCCTAGTAAGCATAAATCACTATCTTGTGCTGATTACGTCCCTGCCCTTTGTACACACCGCCCGTCGCATCAATCGATTGGATAACTCGGTGAGCGGTTCGGACCGAGTTAACACCAGAAATGGGGGTAGCTTAGAAAGTCTTGCAAACCCAATTATCTAGAGAATGGTCAAGTCGTAACATGGTATCTGTAGGTGAAC	d__Eukaryota; p__Apicomplexa; c__Conoidasida; o__Gregarinasina; f__Eugregarinorida	0.886479
a83927006a408518d95c58f4eead4156	0	0	0	0	13	0	0	0	57	0	0	0	0	0	TGTGATGCCCTTAGATGACCTGGGCTGCACGTGCGCTACAATGATAAGAGCAGAAAGTATACCAAATTCGAAAGAATGAGGAAATCTAAGAAATCTTATCGTGATTGGGATTGATCATTGCAATTATTGATCATTAACGAGGAATTCCTAGTAAGTGCAAGTCATTATCTTGTGCTGATTGCGTCCCTGCCCTTTGTACACACCGCCCGTCGCTTCAACCGATTGGATGATCCGGTAAATTATGTGGACAAGATGTAAGTATCCGTACTTATATTTTGAAAGCAGCGTGAGCCTTATCATCTAGAGGATGAAAAAGTCGTAACACGGTATCCGTAGGTGAAC	d__Eukaryota; p__Apicomplexa; c__Conoidasida; o__Gregarinasina; f__Eugregarinorida	0.994499
2c4a0b8124c0fc0b4fe735d1ef7e9b34	0	0	0	0	13	0	0	0	0	0	0	0	0	0	TGTGATGCCCTTAGATGCCCTGGGCCGCACGCGCGCTACACTGATGCGTTCATCGAGCTTACAACCTTGACTGAAAGGTCTGGGTAATCTTTTGAAATCGCATCGTGCTGGGGATAGATGATTGTAATTATTCATCTTCAACGAGGAATTCCTAGTAAACGCAAGTCATTAGCTTGCATTGATTACGTCCCTGCCCTTTGTACACACCGCCCGTCGCTGCTACCGATTGAGCGATTTGATGAACCTCAGGGACTGCTGCTTTCGGTTGGGTTTCCTTCCGTTTGTGTGTGGGAACTGATGTGAATCTACTCGCTTAGAGGAAGCAAAAGTCGTAACAAGGTTTCCGTAGGTGAAC	d__Eukaryota; p__Cercozoa; c__Incertae_Sedis; o__Incertae_Sedis; f__Incertae_Sedis; g__Kraken	1
b546dbba390f6d8bbb97d91a9714e9de	0	0	0	0	34	0	0	0	0	0	0	0	0	0	TGTGATGCCCTTAGATGCCCTGGGCCGCACGCGCGCTACACTGATGCGTTCATCGAGCTTACAACCTTGACTGAAAGGTCTGGGTAATCTTTTGAAATCGCATCGTGCTGGGGATAGATGATTGTAATTATTCATCTTCAACGAGGAATTCCTAGTAAACGCAAGTCATTAGCTTGCATTGATTACGTCCCTGCCCTTTGTACACACCGCCCGTCGCTGCTACCGATTGAGCGATTTGATGAACCTCAGGGACTGTTGCTTTCGGTTGGGTTTCCTTCCGTTGGTCTATGGGAACTGATGTGAATCTACTCGCTTAGAGGAAGCAAAAGTCGTAACAAGGTTTCCGTAGGTGAAC	d__Eukaryota; p__Cercozoa; c__Incertae_Sedis; o__Incertae_Sedis; f__Incertae_Sedis; g__Kraken	0.999999
c768acbe30663e06eea8de83aa798655	0	0	0	0	481	0	0	0	0	0	0	0	0	0	TGTGATGCCCTTAGATGCCCTGGGCCGCACGCGTACTACACTGCCTGATTCAGGAGGATTTTCAGCTGGCCTGAAGGGGTCGGCTACTCGTGAATATCAGGCGTGGCTGGGATTGGGGCTTGGAACTATGCCCCATGAACAAGGAATGTCTAGTAGGCGCGCTTCACAAAGACGCGCCGATTCTGTCCCTGTCCCTTGTACACACCGCCCGTCGCTTGATCCGATTGGTTATTTTGGCGAGTTCTTCGGACGCACTGTCCTCCATTGCTGCGCTGCGAGGCGCTGTGAGGTGGGCTGCGGAAGTTGTGCGAGCCTAAAGAATTAGAGGAACAAGAAGTCGTAACAAGGTATCCGTAGGTGAAC	d__Eukaryota	0.92515
f9db98b865435806178c55ba8a8a5d2b	0	0	0	0	0	150	0	0	0	0	0	0	0	0	TGTGATGCCCTTAGATGCCCTGGGCCGCACGCGTACTACACTGGCTCGCTCAGTTCGTAGCTTGGAAGTAATCCCCATGCCATTCGATAATGCGGGTCGTCCCCGGGATCGGGGCTTGAAATGGCCCCGTGAACCAGGAACGTCTCGTAATCGTGGTTCAGAAAACCACGCTGGCTGCGTCCCTGCCCCTTGTACACACCGCCCGTCGCTCCTACCGACTGGGTTTTTCGGTGAGTTCCCCGGAGACCGTAAGGTTGAAGTCGTGCGAGCCGAAAGGCCTGAAGGAAGGAGAAGTCGTAACAAGGTATCTGTAGGTGAAC	d__Eukaryota	0.821928
410c764a9e228c77dd60e7e5aea327b2	0	0	0	0	0	0	0	89	0	0	0	0	0	0	TGTGATGCCCTTAGATGCCTTCTATCGGGCTGCACGCGTGCTACAATGGCGGGAGCAGTATGTGGATGCCAAACCAGAAATGGTACGGCAACCCTGTTAGGCCCCGTCGTGGTTGGGATCGTCCCTTGCAATTGTTGGTCGTGAACTAGGAATGCCTCGTAAGCGTGTGTTAGTGATCGCACGCTGAATGCGTCCCTGCCCTTTGTACACACCGCCCGTCGCTCCTACCGATTGGATGTTGCGGCAAGTTGTCCGGAGGACACACTTATGTGTGGCCCGAAGTTCCGCAAGCCCTAGCATCTAGAGGAAGGAGAAGTCGTAACAAGGTTTCTGTAGGTGAAC	d__Eukaryota	0.972512
cc4f415662bacbf413690b339e218f4c	0	0	19	0	0	0	0	0	0	0	0	0	0	0	TGTGATGCCCTTAGATGGCCTGGGCTGCACGTGCGCTACAATGACAAAGTTAACGAGTCTTACCCTTTTCCGTCCGGAATGGGCAATCTTTCAAAACTTTGTCGTAACAGGGATCGACTCTTGCAATTGTGGATCGTGAACTAGGAATTCCTAGTAAGGACAAGTCATCACCTTGTGCTGATTACGTCCCTGCCCTTTGTACACACCGCCCGTCGCTTCAACCGATTGGATGATCCGGCAAACTACGCAGACTTTAATTGACCTTGCTTTGCATTGGTCAATTTAAGGAAGCGTTGTAAGCCTTATTATCTAGAGGATGAAGAAGTCGTAACACGGTATCCGTAGGTGAAC	d__Eukaryota; p__Apicomplexa; c__Conoidasida; o__Gregarinasina; f__Eugregarinorida; g__Gregarina	0.871253
e7803989b557c880aef4e372f0ee0227	0	0	0	0	0	0	0	0	206	0	0	0	0	0	TGTGATGCCCTTAGATGGCCTGGGCTGCACGTGCGCTACAATGACAGAGTCAGCGAGTATTACCCTTCTCCGTCCGGAGTGGGCAATCTTTTGAAACTCTGTCGTGATAGGGATTGACCCTTGCAATTATGGGTCATGAACGAGGAATTCCTAGTAAGGACAAGTCATCACCTTGTGCTGATTACGTCCCTGCCCTTTGTACACACCGCCCGTCGCTTCAACCGATTGGATGATCCGGCAAACTACATGGACTTTTGTTGTCGCTTTGCTCACGCATCGCACTTTGAAAGGAAGTGTCGTGAGCCTTATCATCTAGAGGATGAAGAAGTCGTAACACGGTATCCGTAGGTGAAC	d__Eukaryota; p__Apicomplexa; c__Conoidasida; o__Gregarinasina; f__Eugregarinorida; g__Gregarina	0.999991
644d90abbbcda51e0774c7e0a50eb974	0	0	26	0	0	0	0	0	0	0	0	0	0	0	TGTGATGCCCTTAGATGGCCTGGGCTGCACGTGCGCTACAATGACAGAGTCAGCGAGTATTACCCTTCTCCGTCGGGAGTGGGCAATCTTTTGAAACTCTGTCGTGATAGGGATTGATCCTTGCAATTATGGATCATGAACGAGGAATTCCTAGTAAGGACAAGTCACCACCTTGTGCTGATTACGTCCCTGCCCTTTGTACACACCGCCCGTCGCTTCAACCGATTGGATGATCCGGCAAATTACACGGACTTCTGCAGTCGCTGGTACCCTGTATCGCTCTGCGGGAGGAAGTGTCGTGAGCCTTATCATCTAGAGGATGAAGAAGTCGTAACACGGTATCCGTAGGTGAAC	d__Eukaryota; p__Apicomplexa; c__Conoidasida; o__Gregarinasina; f__Eugregarinorida; g__Gregarina	0.99946
3c16958c892f76cdbc3da85ea2216d8f	0	0	0	0	0	0	0	0	0	0	134	0	0	0	TGTGATGCCCTTAGATGGCCTGGGCTGCACGTGCGCTACAATGACGGAGTCAGCGAGCTCTGCCCTTCTCCGTCCGGAGCGGGAAATCTTGTGAAACTCCGTCGTGATAGGGATTGACCTTTGCAATTATGGGTCATGAACGAGGAATTCCTAGTAAGGACAAGTCATCACCTTGTGCTGATTACGTCCCTGCCCTTTGTACACACCGCCCGTCGCTTCAACCGATTGGATGATCCGGCAAATTACACGGACTTTCGAAGTCGCCTTGCTCTGCATCGCTCTTGGAAAGGAAGTGTTGTGAGCCTTATCATCTAGAGGATGAAGAAGTCGTAACACGGTATCCGTAGGTGAAC	d__Eukaryota; p__Apicomplexa; c__Conoidasida; o__Gregarinasina; f__Eugregarinorida; g__Gregarina	0.963384
6c52c58589a136e8ccf17cfa558e949d	0	0	0	9	0	0	0	0	0	0	0	0	0	0	TGTGATGCCCTTAGATGGCCTGGGCTGCACGTGCGCTACAATGACTGAGGCAGCAAGTTTAACCCTTCTCCGTTGGGAGTGGGAAATCTTAAAACTCAGTCGTGATAGGGATCGATCCTTGCAATTGTGGATCGTGAACGAGGGATTCCTAGTAAGGACAAGTCATCACCTTGTGCTGATTACGTCCCTGCCCTTTGTTCACACCGCCCGTCGCTTCAACCGATTGGATGATCCGGCAAATTACATGGACCATTGCAGTTGCTGATACTCTGTATCGCTCTGCGAAGGGAAGTGTCGTGAGCCTTATCATCTAGAGGATGAAGAAGTCGTATCACGGTATCCGTAGGTGAAC	d__Eukaryota; p__Apicomplexa; c__Conoidasida; o__Gregarinasina; f__Eugregarinorida; g__Gregarina	0.935108
481310e0d8ee4c249426007eac25c4c6	0	0	0	0	0	0	0	0	45	0	0	0	0	0	TGTGATGCCCTTAGATGGCCTGGGCTGCACGTGCGCTACAATGACTGAGGCAGCAAGTTTTACCCTTCTCCGTCGGGAGTGGGAAATCTCAAAACTCAGTCGTGATAGGGATCGATCCTTGCAATTGTGGATCGTGAACGAGGAATTCCTAGTAAGGACAAGTCATCACCTTGTGCTGATTACGTCCCTGCCCTTTGTACACACCGCCCGTCGCTTCAACCGATTGGATGATCCGGCAAATTACATGGACCATTGCAGAAACGGTGCTTCGCATCGCTCTACGAAGGGAAATGTCGTGAGCCTTATCATCTAGAGGATGAAGAAGTCGTAACACGGTATCCGTAGGTGAAC	d__Eukaryota; p__Apicomplexa; c__Conoidasida; o__Gregarinasina; f__Eugregarinorida; g__Gregarina	0.943301
9edceb02c90d784d6ed5007fcab19426	0	0	0	0	39	0	0	0	0	0	0	0	0	0	TGTGATGCCCTTAGATGGCCTGGGCTGCACGTGCGCTACAATGACTGAGGCAGCAAGTTTTACCCTTCTCCGTCGGGAGTGGGAAATCTCAAAACTCAGTCGTGATAGGGATCGATCCTTGCAATTGTGGATCGTGAACGAGGAATTCCTAGTAAGGACAAGTCATCACCTTGTGCTGATTACGTCCCTGCCCTTTGTACACACGGCCCGTCGCTTCAACCGATTGGATGATCCGGCAAATTACATGGACCATTGCAGATGTCGGTGCTTCGCATCGCTCTACGAAGGAAAATGTCGTGAGCCTTATCATCTAGAGGATGAAGAAGTCGTAACACGGTATCCGTAGGTGAAC	d__Eukaryota; p__Apicomplexa; c__Conoidasida; o__Gregarinasina; f__Eugregarinorida; g__Gregarina	0.882718
0c544cfea3c0c689d43added79b5c1fa	0	0	0	0	23	0	0	0	0	0	0	0	0	0	TGTGATGCCCTTAGATGGCCTGGGCTGCACGTGCGCTACAATGACTGAGGCAGCGAGTATTACCCTTCTCCGTCGGGAGTGGGAAATCTTGAAACTCAGTCGTGATAGGGATCGATCCTTGCAATTGTGGATCGTGAACGAGGAATTCCTAGTAAGGACAAGTCATCACCTTGTGCTGATTACGTCCCTGCCCTTTGTACACACCGCCCGTCGCTTCAACCGATTGGATGATCCGGCAAACTACATGGACCATTGCAGTTGCTGGTACTCTGTATCGCTCTGCGAAGGGAAGTGTCGTGAGCCTTATCATCTAGAGGATGAAGAAGTCGTAACACGGTATCCGTAGGTGAAC	d__Eukaryota; p__Apicomplexa; c__Conoidasida; o__Gregarinasina; f__Eugregarinorida; g__Gregarina	0.993859
f748137a4019de910d84f9bcfeb647c6	0	0	0	0	0	0	0	61	0	0	0	0	0	0	TGTGATGCCCTTAGATGGCCTGGGCTGCACGTGCGCTACAATGACTGAGTCAGCGAGCTTTATCCTTCTCCGTCGGGAGTGGGTAATCTTTTGAAACTCAGTCGTGATAGGGATCGATCCTTGCAATTATGGATCGTGAACGAGGAATTCCTAGTAAGGACAAGTCATCACCTTGTGCTGATTACGTCCCTGCCCTTTGTACACACCGCCCGTCGCTTCAACCGATTGGATGATCCGGCAAATTACATGGACCACTGCAGTCGCTGGTGCCTTGCATCGCTCTGCGGAGGGAAGTGTCGTGAGCCTTATCATCTAGAGGATGAAGAAGTCGTAACACGGTATCCGTAGGTGAAC	d__Eukaryota; p__Apicomplexa; c__Conoidasida; o__Gregarinasina; f__Eugregarinorida; g__Gregarina	0.988716
c61dc1f69fdf8947f19823e7945daf97	0	0	0	0	0	0	0	0	0	0	29	0	0	0	TGTGATGCCCTTAGATGGCCTGGGCTGCACGTGCGCTACAATGACTGAGTCAGCGAGCTTTATCCTTCTCCGTCGGGAGTGGGTAATCTTTTGAAACTCAGTCGTGATAGGGATTGATCCTTGCAATTATGGATCATGAACGAGGAATTCCTAGTAAGGACAAGTCATCACCTTGTGCTGATTACGTCCCTGCCCTTTGTACACACCGCCCGTCGCTTCAACCGATTGGATGATCCGGCAAATTACATGGACCACTGCAGCCGCTGGTGCTCTGCATCGCTCTGCGGAGGGAAGTGTCGTGAGCCTTATCATCTAGAGGATGAAGAAGTCGTAACACGGTATCCGTAGGTGAAC	d__Eukaryota; p__Apicomplexa; c__Conoidasida; o__Gregarinasina; f__Eugregarinorida; g__Gregarina	0.994627
9447d53acaf8e36f96e6e86fe0623d2f	0	0	0	0	0	0	0	0	0	0	40	0	0	0	TGTGATGCCCTTAGATGGCCTGGGCTGCACGTGCGCTACAATGACTGAGTCAGCGAGCTTTATCCTTCTCCGTCGGGAGTGGGTAATCTTTTGAAACTCAGTCGTGATAGGGATTGATCCTTGCAATTATGGATCATGAACGAGGAATTCCTAGTAAGGACAAGTCATCACCTTGTGCTGATTACGTCCCTGCCCTTTGTACACACCGCCCGTCGCTTCAACCGATTGGATGATCCGGCAAATTACATGGACCACTGCAGTCGCTGGTGCCTTGCATCGCTCTGCGGAGGGAAGTGTCGTGAGCCTTATCATCTAGAGGATGAAGAAGTCGTAACACGGTATCCGTAGGTGAAC	d__Eukaryota; p__Apicomplexa; c__Conoidasida; o__Gregarinasina; f__Eugregarinorida; g__Gregarina	0.995883
195c632e3c8afa2e84aec01936ef3fdb	0	0	0	0	0	0	0	0	0	0	93	0	0	0	TGTGATGCCCTTAGATGGCCTGGGCTGCACGTGCGCTACAATGGATAAAATAGCAAGAACCTCCTCCGATAGGAGCAGGAAATCTTTTGAAATTTATCCGTAATTGGGATCGATCATTGCAATTATTGATCGTGAACGAGGAATTCCTAGTAAGGACAAGTCATCACCTTGTGCTGATTATGTCCCTGCCCTTTGTACACACCGCCCGTCGCTTCAACCGATTGGATGATCCGGCAAAGTGGATGGACAAGGTGCTTAATCGCAAGCGAGTAAGTATCCCTGGAAGTCCCCTGAGCCTTATCATCTAGAGGATGAAGAAGTCGTAACACGGTATCCGTAGGTGAAC	d__Eukaryota; p__Apicomplexa; c__Conoidasida; o__Gregarinasina; f__Eugregarinorida; g__Gregarina	0.954503
0662877668480eb4a351b54aef3d631d	0	0	16	0	0	0	0	0	0	0	0	0	0	0	TGTGATGCCCTTAGATGGCCTGGGCTGCACGTGCGCTACAATGGCAGAGCCAGCGAGCTTTATCCTTGTCCGTTCGGACTGGGTAATCTTGTGAAACTCTGTCGTATCAGGGATTGACCCTTGCAATTATGGGTCATGAACGAGGAATTCCTAGTAAGGACAAGTCATCACCTTGTGCTGATTACGTCCCTGCCCTTTGTACACACCGCCCGTCGCTTCAACCGATTGGATGATCCGGCAAATTACACGGACTCGAGATGTCGCTTTGCCTGCATCGCACGTAGCGAGGAAGTGTCGTGAGCCTTATCATCTAGAGGATGAAGAAGTCGTAACACGGTATCCGTAGGTGAAC	d__Eukaryota; p__Apicomplexa; c__Conoidasida; o__Gregarinasina; f__Eugregarinorida; g__Gregarina	0.998587
7e6e5e571986a6cbd02a150f96a45d4c	0	0	0	0	0	2	0	0	0	0	0	0	0	0	TGTGATGCCCTTAGATGGCCTGGGCTGCACGTGCGCTACAATTGTACACGCAGCGAGCTTCATTTCGTATCTGCAAAGCTATGAGAATCTGTTGAAAGTGTATAGTATCTGGAATTGACCTTTGTAATTATGGGTCATGAACTAGGAATTCCTAGTAAGGACAAGTCATAACCTTGTGCTGATTATGTCCCTGCCCTTTGTACACACCGCCCGTCGCTCCTACCGATTGAATGGTCCGGTGAAGTGTTAGGATCGTGGCGACGTGGGCGGTTCGCCGCCGGCGACGTCGCGAGAATTCCACTGAACCTTATCATTTAGAGGAAGGAGAAGTCGTAACAAGGTTTCCGTAGGTGAAC	d__Eukaryota; p__Phragmoplastophyta; c__Embryophyta	0.700361
d8bfc6421aa74795449c354ad358ffaf	0	0	0	0	0	14	0	0	0	0	0	0	0	0	TGTGATGCCCTTAGATGGCCTGGGCTGCACGTGTGCTACAATGGCACAGAGATCACGCTCACTCAGCTCCGAAACGAGTTGAGAATCGTTTGAAACTGTGTAATATCTGGAATTGACCCTTGTAATTGTGGGTCATGAACTAGGAATTCCTCGTAAGGACAAGTCATTACCTTGTGCTGATTATGTCCCTGCCCTTTGTACACACCGCCCGTCGCTTCAACCGATTGGATGATCCGGCAAATAGCATGGACTTGTGTCCCACAGTTCTTGTAATTGTTTGACGCTGGAAAATGTCATGAGCCTTATTATCTAGAGGATGAAGAAGTCGTAACACGGTATCCGTAGGTGAAC	d__Eukaryota; p__Apicomplexa; c__Conoidasida; o__Gregarinasina; f__Eugregarinorida; g__Gregarina	0.935269
3d36eb2c1ceae26b271c636e202ff2bd	0	0	0	0	0	0	0	4	0	0	0	0	0	0	TGTGATGCCCTTAGATGTCCAGGGCCGCACGCGCGCCACACTGAAGGAATCAGCGTGTTTTCTCCCTGCCTGGTATGGCTGGGCAACCCGGTGAACCTCCTTCGTGATAGGGATAGGGGCTTGTAATTATTCCCCTTGAACGAGGAATTCCAAGTAAGCGCGAGTCATCAGCTCGTGTTGATTACGTCCCTGCCCTTTGTACACACCGCCCGTCGCTGCTACCGATGGAGTGGTTTAGTGAGGTCTTCGGATTGGCGCTCGGAGCGACCGCCTGGCCGCGCCGACGTGCCGGAAAGATGACCAAACTTGATCACTTAGAGGAAGCAAAAGTCGTAACAAGGTTTCCGTAGGTGAAC	d__Eukaryota; p__Arthropoda; c__Arachnida; o__Opiliones; f__Opiliones; g__Opiliones	0.761788
1419a40af555513bf875591553170f70	0	0	0	153	0	0	0	0	0	0	0	0	0	0	TGTGATGCCCTTAGATGTCCAGGGCTGCACGCGCGCTACACTGGAGGAATCAGCGTGCTGTAACCATGGCCGAAAGGCATTGGTAACCCCTTGAAAATCCTCCGTGATCGGGATCGGGAATTGCAATTATTTCCCTTGAACGAGGAATTCCTAGTAAGTGTGAGTCATCAGCTCACGTTGATTACGTCCCTGCCCTTTGTACACACCGCCCGTCGCTGCCCGGGACTGAGCCGTTTCGAGAAAAGCGGGGACTGCTGTTTCGAGACCCTTCGGGGTGGAGATTCCTTGGTGGAAACCGCCTTAATCGCAGTGGCTTGAACCGGGCAAAAGTCGTAACAAGGTTTCCGTAGGTGAAC	d__Eukaryota; p__Nematozoa; c__Chromadorea; o__Rhigonematida; f__Rhigonematida; g__Rhigonematida	0.903724
772fd10dde4c83a9a81ffd2ec9dc5629	0	0	0	0	0	0	0	0	1	0	0	0	0	0	TGTGATGCCCTTAGATGTCCAGGGCTGCACGCGCGCTACACTGGAGGAATCAGCGTGCTGTAACCATTGCCGAAAGGCATTGGTAACCCCTTGAAAATCCTCCGTGATCGGGATCGGGAATTGCAATTATTTCCCTTGAACGAGGAATTCCTAGTAAGTGTGAGTCATCAGCTCACGTTGATTACGTCCCTGCCCTTTGTACACACCGCCCGTCGCACCTACCGATTGGATGATCCGATGAAAATAATAGAAATTTTTAATATTAGTATTTATTTATTTAAATATTATATTTTTAATTAAAGTTATTTAAATCTTATTATCTAGAGGAAGGTGAAGTCGTAACAAGGTTTCCGTAGGTGAAC	d__Eukaryota; p__Nematozoa; c__Chromadorea	0.959396
681baccd9e3f111472225d89e3fc9e05	0	0	0	0	0	0	0	0	0	0	0	0	0	58	TGTGATGCCCTTAGATGTCCAGGGCTGCACGCGCGCTACACTGGAGGAATCAGCGTGCTGTAACCATTGCCGAAAGGCATTGGTAACCCCTTGAAAATCCTCCGTGATCGGGATCGGGAATTGCAATTATTTCCCTTGAACGAGGAATTCCTAGTAAGTGTGAGTCATCAGCTCACGTTGATTACGTCCCTGCCCTTTGTACACACCGCCCGTCGCTCCTACCGATTCCGAGTGATTCGGTGAGCATTTTGGACCTGCCAAAAGCGGGAAAATTATGCGAACCAAATCACTTAGAGGAAGGAGAAGTCGTAACAAGGTTTCCGTAGGTGAAC	d__Eukaryota; p__Nematozoa; c__Chromadorea	0.991024
8f2dbb543c73db23a99b87a5b8d68808	0	0	0	874	0	0	0	0	0	0	0	0	0	0	TGTGATGCCCTTAGATGTCCAGGGCTGCACGCGCGCTACACTGGAGGAATCAGCGTGCTGTAACCATTGCCGAAAGGCATTGGTAACCCCTTGAAAATCCTCCGTGATCGGGATCGGGAATTGCAATTATTTCCCTTGAACGAGGAATTCCTAGTAAGTGTGAGTCATCAGCTCACGTTGATTACGTCCCTGCCCTTTGTACACACCGCCCGTCGCTGCCCGGGACTGAGCCGTTTCGAGAAAAGCGGGGACTGCTGTTTCGAGACCCTTCGGGGTGGAAATTCCTTGGTGGAAACCGCCTTAATCGCAGTGGCTTGAACCGGGCAAAAGTCGTAACAAGGTTTCCGTAGGTGAAC	d__Eukaryota; p__Nematozoa; c__Chromadorea; o__Rhigonematida; f__Rhigonematida; g__Rhigonematida	0.878593
988baa9d6aa7ef3ad1468fbe62484fb9	0	0	535	40565	0	0	0	0	0	0	0	0	0	0	TGTGATGCCCTTAGATGTCCAGGGCTGCACGCGCGCTACACTGGAGGAATCAGCGTGCTGTAACCATTGCCGAAAGGCATTGGTAACCCCTTGAAAATCCTCCGTGATCGGGATCGGGAATTGCAATTATTTCCCTTGAACGAGGAATTCCTAGTAAGTGTGAGTCATCAGCTCACGTTGATTACGTCCCTGCCCTTTGTACACACCGCCCGTCGCTGCCCGGGACTGAGCCGTTTCGAGAAAAGCGGGGACTGCTGTTTCGAGACCCTTCGGGGTGGAGATTCCTTGGTGGAAACCGCCTTAATCGCAGTGGCTTGAACCGGGCAAAAGTCGTAACAAGGTTTCCGTAGGTGAAC	d__Eukaryota; p__Nematozoa; c__Chromadorea; o__Rhigonematida; f__Rhigonematida; g__Rhigonematida	0.926106
8aa19766c668a6ad263401dc09b74c6e	0	0	0	1260	0	0	0	0	0	0	0	0	0	0	TGTGATGCCCTTAGATGTCCAGGGCTGCACGCGCGCTACACTGGAGGAATCAGCGTGCTGTAACCATTGCCGAAAGGCATTGGTAACCCCTTGAAAATCCTCCGTGATCGGGATCGGGAATTGCAATTATTTCCCTTGAACGAGGAATTCCTAGTAAGTGTGAGTCATCAGCTCACGTTGATTACGTCCCTGCCCTTTGTACACACCGCCCGTCGCTGCCCGGGACTGAGCCGTTTCGAGAAAAGCGGGGACTGCTGTTTCGAGACCCTTCGGGGTGGAGATTCCTTGGTGGAAACCGCCTTAGTCGCAGTGGCTTGAACCGGGCAAAAGTCGTAACAAGGTTTCCGTAGGTGAAC	d__Eukaryota; p__Nematozoa; c__Chromadorea; o__Rhigonematida; f__Rhigonematida; g__Rhigonematida	0.857991
c19f75fe9a9c918c6de2bb0c1414d5d9	0	0	0	343	0	0	0	0	0	0	0	0	0	0	TGTGATGCCCTTAGATGTCCAGGGCTGCACGCGCGCTACACTGGAGGAATCAGCGTGCTGTAACCATTGCCGAAAGGCATTGGTAACCCCTTGAAAATCCTCCGTGATCGGGATCGGGAATTGCAATTATTTCCCTTGAACGAGGAATTCCTAGTAAGTGTGAGTCATCAGCTCACGTTGATTACGTCCCTGCCCTTTGTACACACCGCCCGTCGCTGCCCGGGACTGAGCCGTTTCGAGAAAAGCGGGGACTGCTGTTTCGAGACCCTTCGGGGTGGGAATTCCTTGGTGGAAACCGCCTTAATCGCAGTGGCTTGAACCGGGCAAAAGTCGTAACAAGGTTTCCGTAGGTGAAC	d__Eukaryota; p__Nematozoa; c__Chromadorea; o__Rhigonematida; f__Rhigonematida; g__Rhigonematida	0.84164
cebbd18886c0f582676d04b8589b09a5	0	0	475	0	7870	0	175	0	8695	1219	6918	0	0	0	TGTGATGCCCTTAGATGTCCAGGGCTGCACGCGCGCTACACTGGAGGAATCAGCGTGCTGTAACCATTGCCGAAAGGCATTGGTAACCCCTTGAAAATCCTCCGTGATCGGGATCGGGAATTGCAATTATTTCCCTTGAACGAGGAATTCCTAGTAAGTGTGAGTCATCAGCTCACGTTGATTACGTCCCTGCCCTTTGTACACACCGCCCGTCGCTGCCCGGGACTGAGCCGTTTCGAGAAAAGCGGGGACTGCTGTTTCGAGACCTTTCGGGGTGGAGATTCTTTGGTGGAAACCGCCTTAATCGCAGTGGCTTGAACCGGGCAAAAGTCGTAACAAGGTTTCCGTAGGTGAAC	d__Eukaryota; p__Nematozoa; c__Chromadorea; o__Rhigonematida; f__Rhigonematida; g__Rhigonematida	0.839398
78dad5399ba40c61b9e114f3b79710f7	0	0	0	0	0	0	0	0	0	0	5	0	0	0	TGTGATGCCCTTAGATGTCCCGGGCTGCACGCGCGCTACACTGACTTCCCCAGCGAGTTTACCTGGGCCGAAAGGCTTGGGTACTCTTGTTAAGGGTAGTCGTGATGGGGATAGATCATTGCAATTATTGGTCTTCAACGAGGAATTCCTAGTAATCGCAAGTCATCAGCTTGCGATGATTACGTCCCTGCTCTTTGTACACACCGCCCGTCGCTGCTACCGATTGAATGATCCGGTGAAATGTTCGGATTCCCGGCCAGCTAGGCAACTAGCAGGCCGGGGAGAAGTTCAGTAAACCTTATCATTTAGAGGAAGCAGAAGTCGTAACAAGGTAACCGTAGGTGAAC	d__Eukaryota	0.999548
8a82ab3e826d390c8d44dadd401718a1	0	0	0	0	0	0	0	0	1541	0	0	0	0	0	TGTGATGCCCTTAGATGTCCGAGGCTGCACGCGCGCTACACTGGAGAGTTCAGAATGTTTCTTCCTACTTCGACAGAAGTGGGTAACCATGAAATTCTCTTCGTGACTGGGATCGGAGCTTGCAATTATTCTCCGTCAACGAGGAATTCCTAGTAAGCACTATTTCATCAGAATGTGCTGATTATGTCCCTGTCCTTTGTACACACCGCCCGTCGCTACTACCGATTGAATGTTTTAGTGAGATCTTCGGCTTGGTTTTCCGAGCGGCTCTCGGGTCGTTCGGTTTATATCGAAAAGATGCTCAAACTGGATCATTTAGAGGAAGTAAAAGTCGTAACAAGGTATTCGTAGGTGAAC	d__Eukaryota; p__Rotifera; c__Bdelloidea	1
77ed95b61b6b903daad11446a8c47350	0	0	18	0	0	0	0	0	0	0	0	0	0	0	TGTGATGCCCTTAGATGTCCGAGGCTGCACGCGCGCTACACTGGAGAGTTCAGAATGTTTCTTCCTACTTCGACAGAAGTGGGTAACCATGAAATTCTCTTCGTGACTGGGATCGGAGCTTGCAATTATTCTCCGTCAACGAGGAATTCCTAGTAAGCACTATTTCATCAGAATGTGCTGATTATGTCCCTGTCCTTTGTACACACCGCCCGTCGCTACTACCGATTGAATGTTTTAGTGAGATCTTCGGCTTGGTTTTCCGAGCGGCTTTCGGGTCGTTCGGTTTATATCGAAAAGATGCTCAAACTGGATCATTTAGAGGAAGTAAAAGTCGTAACAAGGTATTCGTAGGTGAAC	d__Eukaryota; p__Rotifera; c__Bdelloidea	1
39146fb07fbfbc1aedf537a1e7c120ec	0	0	0	0	209	0	0	0	0	0	0	0	0	0	TGTGATGCCCTTAGATGTCCGAGGCTGCACGCGCGCTACACTGGAGAGTTCAGAATGTTTCTTCCTACTTCGACAGAAGTGGGTAACCATGAAATTCTCTTCGTGACTGGGATCGGAGCTTGCAATTATTCTCCGTCAACGAGGAATTCCTAGTAAGCACTATTTCATCAGAATGTGCTGATTATGTCCCTGTCCTTTGTACACACCGCCCGTCGCTACTACCGATTGAATGTTTTAGTGAGATCTTCGGCTTGGTTTTCCGAGTGGTTTTCGGATCATTCGGTATATATCGAAAAGATGCTCAAACTGGATCATTTAGAGGAAGTAAAAGTCGTAACAAGGTATTCGTAGGTGAAC	d__Eukaryota; p__Rotifera; c__Bdelloidea	1
5187455c80a9e21ad0f971727aa721af	0	0	0	0	0	0	0	0	2121	0	0	0	28	1468	TGTGATGCCCTTAGATGTCCGAGGCTGCACGCGCGCTACACTGGAGAGTTCAGAATGTTTCTTCCTACTTCGACAGGAGTGGGTAACCATGAAATTCTCTTCGTGACTGGGATCGGAGCTTGCAATTATTCTCCGTCAACGAGGAATTCCTAGTAAGCACTATTTCATCAGAATGTGCTGATTATGTCCCTGTCCTTTGTACACACCGCCCGTCGCTACTACCGATTGAATGTTTTAGTGAGATCTTCGGCTTGGTTTTCCGAGCGGCTCTCGGGTCGTTCGGTTTATATCGAAAAGATGCTCAAACTGGATCATTTAGAGGAAGTAAAAGTCGTAACAAGGTATTCGTAGGTGAAC	d__Eukaryota; p__Rotifera; c__Bdelloidea	1
7ee6186ca7a3be4983481fac638a3012	0	0	0	0	137	0	0	0	0	0	0	0	0	0	TGTGATGCCCTTAGATGTCCGAGGCTGCACGCGCGCTACACTGGAGAGTTCAGAATGTTTCTTCCTTCTTCGACAGAAGCGGGTAACCATGAAATTCTCTTCGTGACTGGGATCGGAGCTTGCAATTATTCTCCGTCAACGAGGAATTCCTAGTAAGCACTATTTCATCAGAATGTGCTGATTATGTCCCTGTCCTTTGTACACACCGCCCGTCGCTACTACCGATTGAATGTTTTAGTGAGATCTTCGGCTTGGTTTTCCGAGTGATCTTCGGGTCATTCGGTTTTTATCGAAAAGATGTTCAAACTGGATCATTTAGAGGAAGTAAAAGTCGTAACAAGGTATTCGTAGGTGAAC	d__Eukaryota; p__Rotifera; c__Bdelloidea	1
74f010c3b63c5068bdb7102e94175328	0	0	0	0	0	0	34	0	0	0	0	0	0	0	TGTGATGCCCTTAGATGTCCGGGGCCGCACGCGCGCTACAATGACAGTTACAAAGAGTTTTGAAACCTGGTCCGAAAGGATTGGGAAATCTGAGAATGACTGTCACCTCAGGGATTGAGGTTTGTAACTATCCCTCATGAACGAGGAATTCCCAGTAGGCACGAGTCATCAGCTCGTGCCGATTACGTCCCTGCCCTTTGTACACACCGCCCGTCGCTACTACCGATTGAATGGTTTAGTGAGGTCTTCGGATCGTGGTTCTGACGGTGGCAACACTGTTGGGATTGTGAGAAGATGATCGAACTTGATCATTTAGAGGAAGTAAAAGTCGTAACAAGGTTTCCGTAGGTGAAC	d__Eukaryota; p__Platyhelminthes; c__Rhabditophora; o__Rhabdocoela; f__Neodalyellida; g__Neodalyellida	0.99143
1f50d64790222bda4df84fdff4ed3e0b	0	0	26	0	0	0	0	0	0	0	0	0	0	0	TGTGATGCCCTTAGATGTCCGGGGCCGCACGCGCGCTACAATGATTGAATCAGCGTGTGCATTGGCCTTGCCCGAAACGGGTTGCTGGGTAATCCCATGAAACTCTCTCTCGACTGGGACTGTGGCTTGGAATTGTTCCTCACGAACGTGGAATTCCCAGTAGAGGCGAGTCATAAGCTCGCCTTGATTACGTCCCTGCCCTTTGTACACACCGCCCGTCGCTACTACCGATTGAATGATTTAGTGAGGTCTTCGGACCGGAGCTCTTCCCTCGCGGCGGAGCACCGGGAAGATGCCCGAACTTGACCATTTAGAGGAAGTAAAAGTCGTAACAAGGTTTCCGTAGGTGAAC	d__Eukaryota; p__Arthropoda	0.983557
e6a137f3adb2775a588dab02517b1ef7	0	0	0	7	0	0	0	0	0	0	0	0	0	0	TGTGATGCCCTTAGATGTCCGGGGCCGCACGCGCGCTACAATGGCAGTAACAGCGAGTTTTATTCCTAGCTAGAAATGGCCGGGTAACCTGCTGAATCACTGTCGTGTCAGGAATAGTGGATTGAAATTATCCCACTTGAACGAGGAATTCCTAGTAAGCGCAAGTCACTAACTTGCGCTGATTACGTCCCTGCCCTTTGTACACACCGCCCGTCGCTACTACCGATTGAATGGTTTAGTGAGATCGTTGGATTCTGATCTAAGAAATGGCAACATTTCTATGATTGGGAAAAGACAATCAAACTTGATCATTTAGAGGAAGTAAAAGTCGTAACAAGGTTTCCGTAGGTGAAC	d__Eukaryota; p__Platyhelminthes; c__Rhabditophora; o__Tricladida; f__Continenticola; g__Continenticola	0.998431
b5229e958b4150a80068248f695ec12c	0	0	0	0	0	0	80	0	0	0	0	0	0	0	TGTGATGCCCTTAGATGTCCGGGGCCGCACGCGCGCTACACTGAAAAGATCAGCGTGCATGTGCTTCCTACCCCGAAAGGGGCGGGGAACCGAGTGAACCTTTTTCGTGCTTGGGATTGGGGATTGTAATTATTCTCCATGAACGAGGAATTCCCAGTAAGCACAAGTCATCAGCTTGTGTTGATTACGTCCCTGCCCTTTGTACACACCGCCCGTCGCTACTACCGATTGGATGTTTTAGTGAGGTCTTCGGACTGGCCGGCGCAGCGGCTTCGGTCGCCGCGTTGCGCTGGAAAGATGACCAAACTTGAACATCTAGAGGAAGTAAAAGTCGTAACAAGGTTTCCGTAGGTGAAC	d__Eukaryota; p__Arthropoda; c__Arachnida; o__Acari; f__Acari; g__Acari	0.990106
d063b9f15631362f3cb169de9250658f	0	0	0	0	0	0	29	0	0	0	0	0	0	0	TGTGATGCCCTTAGATGTCCGGGGCCGCACGCGCGCTACACTGAAATGATCAACGCGCATGTGCTTCCTATTCTGTCAAGAACGGGGAACCGAGTGAACCTTTTTCGTGCTTGGGATTGGCGATTGCAATTGTTCGCCATGAACGAGGAATTCCCAGTAAGCACAAGTCATCAGCTTGTGTTGATTACGTCCCTGCCCTTTGTACACACCGCCCGTCGCTACTACCGATTGAATGCTTTAGTGAGGTCCTCGGACGGGCCGCCGACGGGGCTTCCAAACGCTGTGCCTGAAAGTTGACCGAACTTGAGCATTTAGAGGAAGTAAAAGTCGTAACAAGGTTTCCGTAGGTGAAC	d__Eukaryota; p__Arthropoda; c__Arachnida; o__Acari; f__Acari; g__Acari	0.835342
39f92b6e23d56b877c63b7f25ae64307	0	0	0	0	0	0	81	0	0	0	0	0	0	0	TGTGATGCCCTTAGATGTCCGGGGCCGCACGCGCGCTACACTGAAGAGATCAGCGCGTATGTGCTTCCCACTCTGACAAGAGCGGGCAACCGAGTGAACCTTTTTCGTGCTTGGGATTGGCGATTGCAATTGTTCGCCATGAACGAGGAATTCCCAGTAAGCACAAGTCATCAGCTTGTGTTGATTACGTCCCTGCCCTTTGTACACACCGCCCGTCGCTACTACCGATTGAATGTTTTAGTGAGGTCTTCGGACCGGTCAGCGCAGCGGCCTCAGTCGCCGCACTGTGCTGGAAAGATGACCAAACTTGAACATTTAGAGGAAGTAAAAGTCGTAACAAGGTTTCCGTAGGTGAAC	d__Eukaryota; p__Arthropoda; c__Arachnida; o__Acari; f__Acari; g__Acari	0.907828
bacfd74765a249418127d2e514107193	0	0	0	0	0	0	207	0	0	0	0	0	0	0	TGTGATGCCCTTAGATGTCCGGGGCCGCACGCGCGCTACACTGAAGAGATCAGCGCGTATGTGCTTCCTACTCTGACAAGAGCGGGAAACCGAGTGAACCTTTTTCGTGCTTGGGATTGGCGATTGCAATTGTTCGCCATGAACGAGGAATTCCCAGTAAGCACAAGTCATCAGCTTGTGTTGATTACGTCCCTGCCCTTTGTACACACCGCCCGTCGCTACTACCGATTGAATGCTTTAGTGAGGTCCTCGGACGGGACGCCGACGGGGCTTCCATACGCTGTGCCTGAAAGTTGACCGAACTTGAGCATTTAGAGGAAGTAAAAGTCGTAACAAGGTTTCCGTAGGTGAAC	d__Eukaryota; p__Arthropoda; c__Arachnida; o__Acari; f__Acari; g__Acari	0.882011
df46a87ba1ff7fe3e978784641741ca7	0	0	24	0	0	0	0	0	0	0	0	0	0	0	TGTGATGCCCTTAGATGTCCGGGGCCGCACGCGCGCTACACTGAAGAGATCAGCGCGTATGTGCTTCCTACTCTGACAAGAGCGGGAAACCGAGTGAACCTTTTTCGTGCTTGGGATTGGCGATTGCAATTGTTCGCCATGAACGAGGAATTCCCAGTAAGCACAAGTCATCAGCTTGTGTTGATTACGTCCCTGCCCTTTGTACACACCGCCCGTCGCTACTACCGATTGAATGTTTTAGTGAGGTCTTCGGACCGGTCGGCGCAGCGGCCTCGGTCGCCGCACTGTGCTGGAAAGATGACCAAACTTGAACATTTAGAGGAAGTAAAAGTCGTAACAAGGTTTCCGTAGGTGAAC	d__Eukaryota; p__Arthropoda; c__Arachnida; o__Acari; f__Acari; g__Acari	0.926652
a3ea1454b3682ef2357ece86ef730f94	0	0	0	0	0	0	727	0	0	0	0	0	0	0	TGTGATGCCCTTAGATGTCCGGGGCCGCACGCGCGCTACACTGAAGAGATCAGCGCGTATGTGCTTCCTACTCTGACAAGAGCGGGAAACCGAGTGAACCTTTTTCGTGCTTGGGATTGGCGATTGCAATTGTTCGCCATGAACGAGGAATTCCCAGTAAGCACAAGTCATCAGCTTGTGTTGATTACGTCCCTGCCCTTTGTACACACCGCCCGTCGCTACTACCGATTGAATGTTTTAGTGAGGTCTTCGGACCGGTCGGCGCAGCGGCCTCGGTCGCCGCACTGTGCTGGGAAGATGACCAAACTTGAACATTTAGAGGAAGTAAAAGTCGTAACAAGGTTTCCGTAGGTGAAC	d__Eukaryota; p__Arthropoda; c__Arachnida; o__Acari; f__Acari; g__Acari	0.92854
50634e30343cf23def1980894bdd7349	0	0	0	0	0	0	890	0	0	0	0	0	0	0	TGTGATGCCCTTAGATGTCCGGGGCCGCACGCGCGCTACACTGAAGAGATCAGCGCGTATGTGCTTCCTACTCTGACAAGAGCGGGAAACCGAGTGAACCTTTTTCGTGCTTGGGATTGGCGATTGCAATTGTTCGCCATGAACGAGGAATTCCCAGTAAGCACAAGTCATCAGCTTGTGTTGATTACGTCCCTGCCCTTTGTACACACCGCCCGTCGCTACTACCGATTGAATGTTTTAGTGAGGTCTTCGGACCGGTCGGCGCAGCGGCTTCTGTCGCCGCACTGTGCTGGAAAGATGACCAAACTTGAACATTTAGAGGAAGTAAAAGTCGTAACAAGGTTTCCGTAGGTGAAC	d__Eukaryota; p__Arthropoda; c__Arachnida; o__Acari; f__Acari; g__Acari	0.93961
e5e3b9ece1a19b8eaf607c502d208d0c	0	0	27	0	0	0	0	0	0	0	0	0	0	0	TGTGATGCCCTTAGATGTCCGGGGCCGCACGCGCGCTACACTGAAGAGATCAGCGCGTATGTGCTTCCTACTCTGACAAGAGCGGGAAACCGAGTGAACCTTTTTCGTGCTTGGGATTGGCGATTGCAATTGTTCGCCATGAACGAGGAATTCCCAGTAAGCACAAGTCATCAGCTTGTGTTGATTACGTCCCTGCCCTTTGTACACACCGCCCGTCGCTACTACCGATTGAATGTTTTAGTGAGGTCTTCGGACGAACCGGAACAGCGGCTTCTGTCGCCGTACTGTGTTTGAAAGATGCCCAAACTTGAACATTTAGAGGAAGTAAAAGTCGTAACAAGGTTTCCGTAGGTGAAC	d__Eukaryota; p__Arthropoda; c__Arachnida; o__Acari; f__Acari; g__Acari	0.941023
afd94dad819a39a647c22dc6eafcb991	0	0	0	0	0	0	311	0	0	0	0	0	0	0	TGTGATGCCCTTAGATGTCCGGGGCCGCACGCGCGCTACACTGAAGAGATCAGCGTGCATGTGCTTCCTACTCCGAAAGGAGCGGGAAACCGAGTGAACCTTTTTCGTGCTTGGGATTGGGGATTGTAATTATTCTCCATGAACGAGGAATTCCCAGTAAGCACAAGTCATCAGCTTGTGTTGATTACGTCCCTGCCCTTTGTACACACCGCCCGTCGCTACTACCGATTGGATGTTTTAGTGAGGTCTTCGGACCGGCCGGCGCAGCGGCTTCTGTCGCCACGCTGTGCTGGAAAGATGACCAAACTTGAACATCTAGAGGAAGTAAAAGTCGTAACAAGGTTTCCGTAGGTGAAC	d__Eukaryota; p__Arthropoda; c__Arachnida; o__Acari; f__Acari; g__Acari	0.995024
b96c79fe98eebf7d28d5c73c23f3e2fe	0	0	73	0	0	0	0	0	0	0	0	0	0	0	TGTGATGCCCTTAGATGTCCGGGGCCGCACGCGCGCTACACTGAAGGAATCAGCGTGTGTTCGCCCTGGCCGAAAGGTCTGGGTAACCCGTTGAACCTCCTTCGTGATAGGGATAGGCGCTTGTAACTGTTCGCCTTGAACGAGGAATTCCCAGTAAGCGCGAGTCATAAGCTCGCGTTGATTACGTCCCTGCCCTTTGTACACACCGCCCGTCGCTACTACCGATTGAATGATTTAGTGAGGTCTTCGGACTGGTGCTCGGAGCGGCCCTCGGGTCGCGCCGGCGTACCGGAAAGATGACCAAACTTGATCATTTAGAGGAAGTAAAAGTCGTAACAAGGTTTCCGTAGGTGAAC	d__Eukaryota; p__Arthropoda; c__Arachnida; o__Opiliones; f__Opiliones; g__Opiliones	0.991333
5b13e5e6a1176ab01b63dc3435176d95	0	0	0	2	0	0	0	0	0	0	0	0	0	0	TGTGATGCCCTTAGATGTCCGGGGCCGCACGCGCGCTACACTGAAGGATTCAGCAAGTGTTAACCCTGGTCTGAGAAGATCGGGTAACCTAATGAAACTCCTTCGTGATTGGGATAGGGACTTGTAATTATTTCCCTTGAACGAGGAATTCCTAGTAAGTGTGGGTCATCATCTCGCGTTGATTACGTCCCTGCCCTTTGTACACACCGCCCGTCGCTACTACCGATTGAATGGCTTAGTGAGACCTTCGGATTGGCGTTTGGCAGCTGGCAACAGCAGCTAATTGCTGAGAAGTTGGTCAAACTTGGTCATTTAGAGGAAGTAAAAGTCGTAACAAGGTTTCCGTAGGTGAAC	d__Eukaryota	0.999994
7d4ab78f8959c0173741bd0b4bf8b8af	0	0	0	0	2	0	0	0	0	0	0	0	0	0	TGTGATGCCCTTAGATGTCCGGGGCCGCACGCGCGCTACACTGAAGGATTCAGCAAGTGTTAACCCTGGTCTGAGAAGATCGGGTAACCTAATGAAACTCCTTCGTGATTGGGATAGGGACTTGTAATTATTTCCCTTGAACGAGGAATTCCTAGTAAGTGTGGGTCATCATCTCGCGTTGATTACGTCCCTGCCCTTTGTACACACCGCCCGTCGCTGCCCGGGACTGAGCCGTTTCGAGAAAAGCGGGGACTGCTGTTTCGAGACCTTTCGGGGTGGAGATTCTTTGGTGGAAACCGCCTTAATCGCAGTGGCTTGAACCGGGCAAAAGTCGTAACAAGGTTTCCGTAGGTGAAC	d__Eukaryota; p__Nematozoa; c__Chromadorea	0.996741
2c1581c2f9a542454bc90accf1debc82	0	0	0	0	0	0	0	0	33	0	0	0	0	0	TGTGATGCCCTTAGATGTCCGGGGCCGCACGCGCGCTACACTGAAGGGATCAGCGTGTGACTGCCCCCGCCCGGAAGGGCAGGGTAATCCGCTGAACCTCCTTCGTGATAGGGACTGGGGCTTGAAATTGTTGCCCACAAACGAGGAATTCCCAGTAAGCGCTAGTCATAAGCTAGCGTTGATTACGTCCCTGCCCTTTGTACACACCGCCCGTCGCTACTACCGATTGAATGATTTAGTGAGGTCTTCGGACTGGAGCCCGGTGAGACTTCCTCGCGTTGTCACGCCGGTTAGCTTTGGGAAGATGACCGAACTTGACCATTTAGAGGAAGTAAAAGTCGTAACAAGGTTTCCGTAGGTGAAC	d__Eukaryota; p__Arthropoda; c__Diplopoda; o__Helminthomorpha; f__Helminthomorpha; g__Helminthomorpha	0.924586
dd4b836ecfb0443368d3c494c0f958bd	0	0	0	195	14707	0	0	0	0	0	0	0	0	0	TGTGATGCCCTTAGATGTCCGGGGCCGCACGCGCGCTACACTGAAGGGATCAGCGTGTGTTTGCCCCCGCCCGAAAGGGCTGGGTAATCCGCTGAACCTCCTTCGTGATAGGGACTGGGGCTTGTAATTGTTGCCCACAAACGAGGAATTCCCAGTAAGCGCTAGTCATAAGCTAGCGTTGATTACGTCCCTGCCCTTTGTACACACCGCCCGTCGCTACTACCGATTGAATGATTTAGTGAGGTCTTCGGACTGGGGCCCGGCGAGACATCCTCGCGTTGTCACGCCGGCTTGCTTTGGGAAGATGACCGAACTTGACCATTTAGAGGAAGTAAAAGTCGTAACAAGGTTTCCGTAGGTGAAC	d__Eukaryota; p__Arthropoda; c__Diplopoda; o__Helminthomorpha; f__Helminthomorpha; g__Helminthomorpha	0.892049
9b9789bcbe3786a29be082c613444193	0	0	0	0	434	0	0	0	0	0	0	0	0	0	TGTGATGCCCTTAGATGTCCGGGGCCGCACGCGCGCTACACTGAAGGGATCAGCGTGTGTTTGCCCCCGCCCGAAAGGGCTGGGTAATCCGCTGAACCTCCTTCGTGATAGGGACTGGGGCTTGTAATTGTTGCCCACAAACGAGGAATTCCCAGTAAGCGCTAGTCATAAGCTAGCGTTGATTACGTCCCTGCCCTTTGTACACACCGCCCGTCGCTACTACCGATTGAATGATTTAGTGAGGTCTTCGGACTGGGGCCCGGCGAGACATCCTCGCGTTGTCACGCCGGCTTGCTTTGGGAAGATGACCGGACTTGACCATTTAGAGGAAGTAAAAGTCGTAACAAGGTTTCCGTAGGTGAAC	d__Eukaryota; p__Arthropoda; c__Diplopoda; o__Helminthomorpha; f__Helminthomorpha; g__Helminthomorpha	0.870576
5ad4d1681db83c0a48eb72e1571aee13	0	0	12	0	0	0	0	0	0	0	0	0	0	0	TGTGATGCCCTTAGATGTCCGGGGCCGCACGCGCGCTACACTGAAGGGATCAGCGTGTGTTTGCCCCCGCCCGGAAGGGCAGGGTAATCCGCTGAACCTCCTTCGTGATAGGGACTGGGGCTTGTAATTGTTGCCCACAAACGAGGAATTCCCAGTAAGCGCTAGTCATAAGCTAGCGTTGATTACGTCCCTGCCCTTTGTACACACCGCCCGTCGCTACTACCGATTGAATGTTTTAGTGAGGTCTTCGGACCGGTCGGCGCAGCGGCCTCGGTCGCCGCACTGTGCTGGAAAGATGACCAAACTTGAACATTTAGAGGAAGTAAAAGTCGTAACAAGGTTTCCGTAGGTGAAC	d__Eukaryota; p__Arthropoda	0.986759
38088b4bcb2fbcac5cd72b7d76531ba1	0	0	0	0	0	0	0	0	0	0	0	0	109	0	TGTGATGCCCTTAGATGTCCGGGGCCGCACGCGCGCTACACTGAAGTGATCAACGCGCATTATTGAACCTACTCTGTCAAGAGTGGGAAACCCATTGAACCTTCTTCGTGATTGGGATTGTGGTTTGTAATTATACCACATGAACGAGGAATTCCCAGTAAGCGCGAGTCATAAGCTCGCGTTGATTACGTCCCTGCCCTTTGTACACACCGCCCGTCGCTACTACCGATTGAATGTTTTAGTGAGGTCTTCGGACTGGCGGGCGCAGTAATCCTCGTGGTTACAGCGCTCTGCTTGGAAAGATGCCCAAACTTGAACATTTAGAGGAAGTAAAAGTCGTAACAAGGTTTCCGTAGGTGAAC	d__Eukaryota; p__Arthropoda; c__Arachnida; o__Acari; f__Acari; g__Acari	0.962405
f04dd3fc33d3774ac39330e86a3a27af	0	0	0	0	0	63	0	0	0	0	0	0	0	0	TGTGATGCCCTTAGATGTCCGGGGCCGCACGCGCGCTACACTGAAGTGATCAACGCGCTTAGTGAAACCTACTCTGTCAAGAGTGGGAAACCCATTGAACCTTCTTCGTGATTGGGATTGTGGTTTGTAATTATACCACATGAACGAGGAATTCCCAGTAAGCGCGAGTCATAAGCTCGCGTTGATTACGTCCCTGCCCTTTGTACACACCGCCCGTCGCTACTACCGATTGAATGTTTTAGTGAGGTCTTCGGACCGGCCGGCGCAGTCATTCTCGTAGTGACAGCGCTGTGTTTGGAAAGATGCCCAAACTTGAACATTTAGAGGAAGTAAAAGTCGTAACAAGGTTTCCGTAGGTGAAC	d__Eukaryota; p__Arthropoda; c__Arachnida; o__Acari; f__Acari; g__Acari	0.96056
35175bc8ae416bdf1471d57272f24929	0	0	0	0	0	0	0	0	0	0	0	0	472	0	TGTGATGCCCTTAGATGTCCGGGGCCGCACGCGCGCTACACTGAAGTGATCAACGCGCTTAGTGAAACCTACTCTGTCAAGAGTGGGAAACCCATTGAACCTTCTTCGTGATTGGGATTGTGGTTTGTAATTATACCACATGAACGAGGAATTCCCAGTAAGCGCGAGTCATAAGCTCGCGTTGATTACGTCCCTGCCCTTTGTACACACCGCCCGTCGCTACTACCGATTGAATGTTTTAGTGAGGTCTTCGGACTGGCCGGCGCAGTCATTCTTGTAGTGACAGCGCTGTGTTTGGAAAGATGCCCAAACTTGAACATTTAGAGGAAGTAAAAGTCGTAACAAGGTTTCCGTAGGTGAAC	d__Eukaryota; p__Arthropoda; c__Arachnida; o__Acari; f__Acari; g__Acari	0.960512
06a5a11f67e0fc403ef8f654f334036f	0	0	6568	0	0	0	0	0	0	0	0	0	0	0	TGTGATGCCCTTAGATGTCCGGGGCCGCACGCGCGCTACACTGAAGTGATCAGCGTGCATTCTATGCCTACTCTGTCAAGAGTGGGAAACCCAATGAACCTTCTTCGTGATTGGGATAGGAGATTGTAATTATTCTCCTTGAACGAGGAATTCCCAGTAAGCGCGAGTCATAAGCTCGCGTTGATTACGTCCCTGCCCTTTGTACACACCGCCCGTCGCTACTACCGATTGAATGTTTTAGTGAGGTCTTCGGACTGGCCGGTGCAGCCATTCTCGTAGTGGCAGCGCTGTGTTTGGAAAGATGCCCAAACTTGAACATTTAGAGGAAGTAAAAGTCGTAACAAGGTTTCCGTAGGTGAAC	d__Eukaryota; p__Arthropoda; c__Arachnida; o__Acari; f__Acari; g__Acari	0.989438
4319e75178ea4967a68f2ebd388853fd	0	0	0	0	0	0	0	0	0	0	0	0	471	0	TGTGATGCCCTTAGATGTCCGGGGCCGCACGCGCGCTACACTGAAGTGATCAGCGTGCATTTTCAGCCTACTCTGCCAAGAGTGGGAAACCCAATGAACCTTCTTCGTGATTGGGATAGGGGATTGTAATTATTCCCCTTGAACGAGGAATTCCCAGTAAGCGCGAGTCATAAGCTCGCGTTGATTACGTCCCTGCCCTTTGTACACACCGCCCGTCGCTACTACCGATTGAATGTTTTAGTGAGGTCTTCAGACTGGCCGGTGCAGCTACTCTCGTAGTGGCAGCGCTGTGTTTGGGAAGATGCCCAAACTTGAACATTTAGAGGAAGTAAAAGTCGTAACAAGGTTTCCGTAGGTGAAC	d__Eukaryota; p__Arthropoda; c__Arachnida; o__Acari; f__Acari; g__Acari	0.991958
7c8253834891e13ffb49ef08072ab150	0	0	0	0	0	0	0	0	0	0	0	0	517	0	TGTGATGCCCTTAGATGTCCGGGGCCGCACGCGCGCTACACTGAAGTGATCAGCGTGCATTTTCAGCCTACTCTGCCAAGAGTGGGAAACCCAATGAACCTTCTTCGTGATTGGGATTGGGGATTGTAATTATTTCCCTTGAACGAGGAATTCCCAGTAAGCGCGAGTAAAAGTCGTAACAAGGTTTCCGTAGGTGAACCTGCAGAAGGC	d__Eukaryota; p__Arthropoda; c__Arachnida; o__Acari; f__Acari; g__Acari	0.947246
5f7cb6e3a47ee617acdecc84e496f5d0	0	0	0	0	0	0	0	0	0	0	0	13	450	0	TGTGATGCCCTTAGATGTCCGGGGCCGCACGCGCGCTACACTGAAGTGATCAGCGTGCATTTTCAGCCTACTCTGCCAAGAGTGGGAAACCCAATGAACCTTCTTCGTGATTGGGATTGGGGATTGTAATTATTTCCCTTGAACGAGGAATTCCCAGTAAGCGCGAGTAAAAGTCGTAACAAGGTTTCCGTAGGTGAACCTGCGGAAGGC	d__Eukaryota; p__Arthropoda; c__Arachnida; o__Acari; f__Acari; g__Acari	0.95652
507bbb54419f1943da9f090da115af04	0	0	0	0	0	39	5697	0	0	0	0	0	0	0	TGTGATGCCCTTAGATGTCCGGGGCCGCACGCGCGCTACACTGAAGTGATCAGCGTGCTTTACAAACCTACTCTGTCAAGAGTGGGGAACCCAGTGAACCTTCTTCGTGATTGGGATAGGGGATTGTAATTATTCCCCTTGAACGAGGAATTCCCAGTAAGCGCGAGTCATTAGCTCGCGTTGATTACGTCCCTGCCCTTTGTACACACCGCCCGTCGCTACTACCGATTGAATGTTTTAGTGAGGTCTTCGGACTGGCCGGTGCAGCTACTCTTGTAGTGGCCGCGCTGTGCTCGGAAAGATGCCCAAACTTGAACATTTAGAGGAAGTAAAAGTCGTAACAAGGTTTCCGTAGGTGAAC	d__Eukaryota; p__Arthropoda; c__Arachnida; o__Acari; f__Acari; g__Acari	0.9661
ddcfeda2089e58aae1f5a49396e297bc	0	0	49	0	0	0	0	0	0	0	0	0	0	0	TGTGATGCCCTTAGATGTCCGGGGCCGCACGCGCGCTACACTGAGGTGAGCAGCGTGTTAAGGATTACCCACCCGAGAGGGAGGTGTAACCACTTAACCTATCTCGTGATAGGGATTGAGCATTGTAATTATTGCTCATGAACGAGGAATTCCCAGTAAGCGTGAGTCATTAGCTCGCGTTGACTACGTCCCTGCCCTTTGTACACACCGCCCGTCGCTACTACCGATTGAATGATTTAGTGAGGCCTTCGGACTGGCCGGCTTAGCTGCCTTCGGGTGGCCGAGCTGGCTGGAAAGATGTCCAAACTTGATCATTTAGAGGAAGTAAAAGTCGTAACAAGGTTTCCGTAGGTGAAC	d__Eukaryota; p__Arthropoda	0.955729
ba9375989a9b19cc3fdc672a658f200d	0	0	32	0	0	0	0	0	0	0	0	0	0	0	TGTGATGCCCTTAGATGTCCGGGGCCGCACGCGCGCTACATTGAAGGAATCAGCGTGTGCTTTCCCTGTCCGAAAGGATTGGGTAACCCGTTGAACCTCCTTCGTGCTGGGGATTGGCGATTGTAATTGTCCGCCATGAACGAGGAATTCCCAGTAAGCACGAGTCATCAGCTCGTGTTGATTACGTCCCTGCCCTTTGTCCACACCGCCCGTCGCTACTACCGATTGAATGATTTAGTGAGGTCTTCGGACTGGCGCTCGGATTGGCCTCCGCGGTCGAGCCGGTGTGCCGGAAAGATGACCAAACTTGATCATTTAGAGGAAGTAAAAGTCGTAACAAGGTTTTCGTAGGTGAAC	d__Eukaryota; p__Arthropoda; c__Arachnida; o__Araneae; f__Araneae; g__Araneae	0.753722
d58729394f48e9c13556c8857e294e28	0	0	40	0	0	0	0	0	0	0	0	0	0	0	TGTGATGCCCTTAGATGTCCGGGGCCGCACGCGCGCTACATTGAAGGAATCAGCGTGTGTTTTCCCTGTCCGACAGGACTGGGTAACCCGTTGAACCTCCTTCGTGCTGGGGATAGGAGCTTGTAATTGTTCTCCTTGAACGAGGAATTCCCAGTAAGCACGAGTCATAAGCTCGTGTTGATTACGTCCCTGCCCTTTGTACACACCGCCCGTCGCTACTACCGATTGAATGATTTAGTGAGGTCTTCGGACTGGCAGTCGGTGCGGCACTCGTCGCGCCGGCGTGCCGGAAAGATGACCAAACTTGATCATTTAGAGGAAGTAAAAGTCGTAACAAGGTTTCCGTAGGTGAAC	d__Eukaryota; p__Arthropoda; c__Arachnida	0.993119
0de3e2f4dd8d0689ec7590f285ce7d23	0	0	0	0	0	0	0	0	0	0	510	0	0	0	TGTGATGCCCTTAGATGTCCGGGGCTGCACGCGAGTTACTATGGAGAATCCAACGTGTCTACCTTGGCCGAAGGGTCTGGGCAAGCCGTTGAAACGTCTCTTTGATCGGGATAGGGAATTGTGCAATTATTTCCCTTAAACGAGGAATTCCTAGTAAGAACGAGTCATCAACTCGTTCTGATTTGGTCCCTGCGCTTTGTACACACCGCCCGTCGCTACCCGGGACTGAACTGTTTCGAGAAAACCGGGGATTGACTCACGGGACTTGTTCCTGATGGTGTTGAGAACCAGTTTAATCGCGATGGTTTGAACCGGGTAAAAGTCGTAACAAGGTACCGGTAGGTGAAC	d__Eukaryota; p__Nematozoa; c__Chromadorea; o__Rhabditida; f__Rhabditida; g__Rhabditida	0.984411
a3a93736714fe3a29b7d60ae0c3a1ac1	0	0	53	1802	0	0	0	1546	154	0	16464	0	0	0	TGTGATGCCCTTAGATGTCCGGGGCTGCACGCGAGTTACTATGGAGAATCCAACGTGTCTACCTTGGCCGAAGGGTCTGGGCAAGCCGTTGAAACGTCTCTTTGATCGGGATAGGGAATTGTGCAATTATTTCCCTTAAACGAGGAATTCCTAGTAAGAACGAGTCATCAACTCGTTCTGATTTGGTCCCTGCGCTTTGTACACACCGCCCGTCGCTACCCGGGACTGAACTGTTTCGAGAAAACCGGGGATTGACTCACGGGACTTGTTCCTTGTGGTGTTGAGAACCAGTTTAATCGCGATGGTTTGAACCGGGTAAAAGTCGTAACAAGGTACCGGTAGGTGAAC	d__Eukaryota; p__Nematozoa; c__Chromadorea; o__Rhabditida; f__Rhabditida; g__Rhabditida	0.971984
7b41595eb715780ee9cc58777102f486	0	0	69	0	0	0	0	0	0	0	0	189	12436	0	TGTGATGCCCTTAGATGTCCGGGGCTGCACGCGCGCTACAATGGAAGAATCAGCTGGCCTATCCATTGCCGAAAGGCATTGGTAAACCGTTGAAACTCTTCCGTGACCGGGATAGGGAATTGTAATTATTTCCCTTGAACGAGGAATTCCTAGTAAGTGTGAGTCATCAGCTCACGCTGATTACGTCCCTGCCATTTGTACACACCGCCCGTCGCTGTCCGGGACTGAGCTGTCTCGAGAGGACTGCGGACTGCTGTATCGAGGCCTTCGGGTCGCGTTATGGCGGGAAACAGTTCAATCGCAATGGCTTGAACCGGGTAAAAGTCGTAACAAGGTATCTGTAGGTGAAC	d__Eukaryota; p__Nematozoa; c__Chromadorea; o__Rhabditida; f__Rhabditida; g__Rhabditida	0.999986
9038314b8c5ba706c515d10b2c123af6	0	0	0	0	0	0	2	0	0	0	0	0	0	0	TGTGATGCCCTTAGATGTCCGGGGCTGCACGCGCGCTACAATGTAGTGATCATTATGTTCCTGTTTAGAGATAAATGGGTAAACATTGAAAACATTACGTAACTGGGAGTGAAACTTGCAATTATGTTTCATGAACGAGGAATTCCAAGTAAACGTAAGTCATTAGCTTACATTGATTACGTCCCTGCCCTTTGTACACACCGCCCGTCGCTCCTACCGATTGGATATGCTGGTGAAGCGCTAGGATCGGTGGCAGTCGGTGGTTCGCCATCTGTTGCCGCTGAGAATTCCGTTGAACCCTCCTATCTAGAGGAAGGAGAAGTCGTAACAAGGTTTCCGTAGGTGAAC	d__Eukaryota	0.999424
397024f00026aecf21bcab07e86f64e1	0	0	0	0	0	192	24378	0	0	0	0	0	0	0	TGTGATGCCCTTAGATGTCCGGGGCTGCACGCGCGCTACAATGTAGTGATCATTATGTTCCTGTTTAGAGATAAATGGGTAAACATTGAAAACATTACGTAACTGGGAGTGAAACTTGCAATTATGTTTCATGAACGAGGAATTCCAAGTAAACGTAAGTCATTAGCTTACATTGATTACGTCCCTGCCCTTTGTACACACCGCCCGTCGCTGCCCGGAACTGAGCAATATCGAGAGGGAGGAAGAGATATAAAAAAAATTAATTTTTTTGTGTTAAATCCTTTCAATCGCTGTTGTTTGAACCGGGCAAAAGTCGTAACAAGGTTTTCGTAGGTGAAC	d__Eukaryota; p__Nematozoa; c__Chromadorea; o__Rhabditida; f__Rhabditida; g__Rhabditida	0.99224
6c2d71e3d4c734a91118a448d6f119dd	0	0	0	0	0	0	520	0	0	0	0	0	0	0	TGTGATGCCCTTAGATGTCCGGGGCTGCACGCGCGCTACAATGTAGTGATCATTATGTTCCTGTTTAGAGATAAATGGGTAAACATTGAAAACATTACGTAACTGGGAGTGAAACTTGCAATTATGTTTCATGAACGAGGAATTCCAAGTAAACGTAAGTCATTAGCTTACATTGATTACGTCCCTGCCCTTTGTACACACCGCCCGTCGCTGCCCGGAACTGAGCAATATCGAGAGGGAGGAAGAGATATAAAAAAAATTAATTTTTTTGTGTTAAATCCTTTCAGTCGCTGTTGTTTGAACCGGGCAAAAGTCGTAACAAGGTTTTCGTAGGTGAAC	d__Eukaryota; p__Nematozoa; c__Chromadorea; o__Rhabditida; f__Rhabditida; g__Rhabditida	0.987713
115b6d1e03e3581235dcdbcd70ec4e49	0	0	0	0	0	0	0	0	0	0	4	0	0	0	TGTGATGCCCTTAGATGTCCGGGGCTGCACGCGCGCTACACTGAAAGAATCAGCGTGTATACGTTTCCTGGTTCGACAGAACTGGGTAATCCGGTGAAAATCTTTCGTGATTGGGATCGGGACTTGCAATTATTTCCCTTCAACGAGGAATCCCTAGTAAGTGCGGGTCATCAGCTCGCGCTGATTACGTCCCTGCCCTTTGTACACACCGCCCGTCGCTGCCCGGAACTGAGCCATTTCGAGAAAAATGGGGACTGACGGCTTGAGGCCTTCACGGGCTTCTTGCTGACGGAAACCGCTTTAATCGCAGTGGCTTGAACCGGGCAAAAGTCGTAACAAGGTTTCCGTAGGTGAAC	d__Eukaryota; p__Nematozoa; c__Chromadorea; o__Monhysterida; f__Monhysterida; g__Monhysterida	0.999065
3395cdb9a965e511fee316cc0d87b8b4	644	0	0	0	0	0	0	0	0	0	0	0	0	0	TGTGATGCCCTTAGATGTCCGGGGCTGCACGCGCGCTACACTGAACGGACCAGAGTGTGTCTACCCTTCGCCGACAGGTGCGGGTAACCCGCTGAACCCCGTTTGTGATAGGGATCGGGGATTGCAATTATTTCCCATGAACAAGGAATTCCCAGTAAGTGCGGGTCATAAGCTCGCGTTGATTAAGTCCCTGCCCTTTGTACACACCGCCCGTCGCTACTACCGATTGGATGGTTTAGTGAGGTCCGGGGTCGGCGACGGCCTTGGTGGAGCGCCGAGAAGACGATCAAACTTGACTATCTAGAGGAAGTAAAAGTCGTAACAAGGTTTCCGTAGGTGAAC	d__Eukaryota; p__Vertebrata; c__Amphibia; o__Amphibia; f__Amphibia; g__Amphibia	0.979496
704610b6ffa648c63eac37734d0a3d77	0	0	0	0	19	0	0	0	0	0	0	0	0	0	TGTGATGCCCTTAGATGTCCGGGGCTGCACGCGCGCTACACTGAACGGACCAGAGTGTGTCTACCCTTCGCCGACAGGTGCGGGTAACCCGCTGAACCCCGTTTGTGATAGGGATCGGGGATTGCAATTATTTCCCATGAACGAGGAATTCCCAGTAAGTGCGGGTCATAAGCTCGCGTTGATTAAGTCCCTGCCCTTTGTACACACCGCCCGTCGCTACTACCGATTGGATGGTTTAGTGAGGTCCGGGGTCGGCGACGGCCTTGGTGGAGCGCCGAGAAGACGATCAAACTTGACTATCTAGAGGAAGTAAAAGTCGTAACAAGGTTTCCGTAGGTGAAC	d__Eukaryota; p__Vertebrata; c__Amphibia; o__Amphibia; f__Amphibia; g__Amphibia	0.989577
14ec4188b378324b4190eddba7ac7791	60	0	0	0	0	0	0	0	0	0	0	0	0	0	TGTGATGCCCTTAGATGTCCGGGGCTGCACGCGCGCTACACTGAACGGACCAGCGCGTGTCTACCCTTCGCCGACAGGTGCAGGTAACCCGCTGAACCCCGTTCGTGATAGGGATCGGGGATTACAATTATTTCCCATGAACGAGGAATTCCCAGTAAGTGCGGGTCATAAGCTCGCGTTGATTAAGTCCCTGCCCTTTGTACACACCGCCCGTTGCTACTACCGATTGGATGGTTTAGTGAGGTCCTCAGATCGGCCCCGCCGGGGTCGGCGACGACTCTGGTGGAGCACCGAGAAGACGATCAAACTTGACTATCTAGAGGAAGTAAAAGTCGTAACAAAGTTTCCGTAGGTGAAC	d__Eukaryota; p__Vertebrata; c__Amphibia; o__Amphibia; f__Amphibia; g__Amphibia	0.844771
927a0167583fe8b43c0289a5542dc151	177	0	0	0	0	0	0	0	0	0	0	0	0	0	TGTGATGCCCTTAGATGTCCGGGGCTGCACGCGCGCTACACTGAACGGACCAGCGTGTGTCTACCCTTCGCCGACAGGTGCGGGTAACCCGCTGAACCCCGTTCGTGATAGGGATCGGGGATTGCAATTATTTCCCATGAACGAGGAATTCCCAGTAAGTGCGGGTCATAAGCTCGCGTTGATTAAGTCCCTGCCCTTTGTACACACCGCCCGTCGCTACTACCGATTGGATGGTTTAGTGAGATCCTCGGATCGGCCCCGCCGGGGTCGGCGACGGCCCTGGCGGAGCGCCGAGAAGACAATCAAACTTGACTATCTAGAGGAAGTAAAAGTCGTAACAAGGTTTCCGTAGGTGAAC	d__Eukaryota; p__Vertebrata; c__Amphibia; o__Amphibia; f__Amphibia; g__Amphibia	0.997087
b4b8498b9d86a98a2ea3132b6fa52387	164	0	0	0	0	0	0	0	0	0	0	0	0	0	TGTGATGCCCTTAGATGTCCGGGGCTGCACGCGCGCTACACTGAACGGACCAGCGTGTGTCTACCCTTCGCCGACAGGTGCGGGTAACCCGCTGAACCCCGTTCGTGATAGGGATCGGGGATTGCAATTATTTCCCATGAACGAGGAATTCCCAGTAAGTGCGGGTCATAAGCTCGCGTTGATTAAGTCCCTGCCCTTTGTACACACCGCCCGTCGCTACTACCGATTGGATGGTTTAGTGAGGTCCTCGGATCGGCCCCGCCGGGGTCGGCGACGGCCCTGCGAGAGCGCCGAGAAGACGATCAAACTTGACTATCTAGAGGAAGTAAAAGTCGTAACAAGGTTTCCGTAGGTGAAC	d__Eukaryota; p__Vertebrata; c__Amphibia; o__Amphibia; f__Amphibia; g__Amphibia	0.995385
4f096c501c11ae0e190e6b20f4af6bbe	1734	0	0	0	0	0	0	0	0	0	0	0	0	0	TGTGATGCCCTTAGATGTCCGGGGCTGCACGCGCGCTACACTGAACGGACCAGCGTGTGTCTACCCTTCGCCGACAGGTGCGGGTAACCCGCTGAACCCCGTTCGTGATAGGGATCGGGGATTGCAATTATTTCCCATGAACGAGGAATTCCCAGTAAGTGCGGGTCATAAGCTCGCGTTGATTAAGTCCCTGCCCTTTGTACACACCGCCCGTCGCTACTACCGATTGGATGGTTTAGTGAGGTCCTCGGATCGGCCCCGCCGGGGTCGGCGACGGCCCTGGCAGAGCGCCGAGAAGACGATCAAACTTGACTATCTAGAGGAAGTAAAAGTCGTAACAAGGTTTCCGTAGGTGAAC	d__Eukaryota; p__Vertebrata; c__Amphibia; o__Amphibia; f__Amphibia; g__Amphibia	0.993698
c2f067dad3d6e8a43dbc5ec1b75b5c6b	75470	0	202	0	0	0	0	0	0	0	1400	0	0	34	TGTGATGCCCTTAGATGTCCGGGGCTGCACGCGCGCTACACTGAACGGACCAGCGTGTGTCTACCCTTCGCCGACAGGTGCGGGTAACCCGCTGAACCCCGTTCGTGATAGGGATCGGGGATTGCAATTATTTCCCATGAACGAGGAATTCCCAGTAAGTGCGGGTCATAAGCTCGCGTTGATTAAGTCCCTGCCCTTTGTACACACCGCCCGTCGCTACTACCGATTGGATGGTTTAGTGAGGTCCTCGGATCGGCCCCGCCGGGGTCGGCGACGGCCCTGGCGGAGCGCCGAGAAGACGATCAAACTTGACTATCTAGAGGAAGTAAAAGTCGTAACAAGGTTTCCGTAGGTGAAC	d__Eukaryota; p__Vertebrata; c__Amphibia; o__Amphibia; f__Amphibia; g__Amphibia	0.997581
d6ca3c55aa6d556edaf5c62bfea030af	264	0	0	0	0	0	0	0	0	0	0	0	0	0	TGTGATGCCCTTAGATGTCCGGGGCTGCACGCGCGCTACACTGAACGGACCAGCGTGTGTCTACCCTTCGCCGACAGGTGCGGGTAACCCGCTGAACCCCGTTCGTGATAGGGATCGGGGATTGCAATTATTTCCCATGAACGAGGAATTCCCAGTAAGTGCGGGTCATAAGCTCGCGTTGATTAAGTCCCTGCCCTTTGTACACACCGCCCGTCGCTACTACCGATTGGATGGTTTAGTTAGGTCCTCGGATCGGCCCCGCCAGGGTCGGCGACGGCCCTGGCGAAGCGCCGAGAAGACGATCAAACTTGACTATCTAGAGGAAGTAAAAGTCGTAACAAGGTTTCCGTAGGTGAAC	d__Eukaryota; p__Vertebrata; c__Amphibia; o__Amphibia; f__Amphibia; g__Amphibia	0.994751
02227c7bd4c6e35a51f8cfa3e7d840b6	183	0	0	0	0	0	0	0	0	0	0	0	0	0	TGTGATGCCCTTAGATGTCCGGGGCTGCACGCGCGCTACACTGAACGGACCAGCGTGTGTCTACCCTTCGCCGACAGGTGCGGGTAACCCGCTGAACCCCGTTCGTGATAGGGATCGGGGATTGCAATTATTTCCCATGAACGAGGAATTCCCAGTAAGTGCGGGTCATAAGCTCGCGTTGATTAAGTCCCTGCCCTTTGTACACACCGCCCGTCGGTACTACCGATTGGATGGTTTAGCGAGGTCCTCGGATCGGCCCCGCCGGGGTCGGCGACGTCCCTGGCGGAGCGCCGAGAAGACGATCAAACTTGACTATCTAGAGGAAGTAAAAGTCGTAACAAGGTTTCCGTAGGTGAAC	d__Eukaryota; p__Vertebrata; c__Amphibia; o__Amphibia; f__Amphibia; g__Amphibia	0.988394
5e47d6f6f462442d9966e3ea9e117ff9	297	0	0	0	0	0	0	0	0	0	0	0	0	0	TGTGATGCCCTTAGATGTCCGGGGCTGCACGCGCGCTACACTGAACGGACCAGCGTGTGTCTACCCTTCGCCGACAGGTGCGGGTAACCCGCTGAACCCCGTTCGTGATAGGGATCGGGGATTGCAATTATTTCCCATGAACGAGGAATTCCCAGTAAGTGCGGGTCATAAGCTCGCGTTGATTAAGTCCCTGCCCTTTGTACACACTGCCCGTCGCTACTACCGATTGGATGGTTTAGTGAGGTCCTCTGATCGGCCCCGCCGGGGTCGGCGACGGCCCTGGCGGAGCGCCGAGAAGACGATCAAACTTGACTATCTAGAGGAAGTAAAAGTCGTAACAAGGTTTCCGTAGGTGAAC	d__Eukaryota; p__Vertebrata; c__Amphibia; o__Amphibia; f__Amphibia; g__Amphibia	0.99838
c1a2e1af2381109786176cefbc63caa8	497	0	0	0	0	0	0	0	0	0	0	0	0	0	TGTGATGCCCTTAGATGTCCGGGGCTGCACGCGCGCTACACTGAACGGACCAGCGTGTGTCTACCCTTCGCCGACAGGTGTGGGTAACCCGCTGAACCCCGTTCGTGATAGGGATCGGGGATTGCATTTATTTCCCATGAACGAGGAATTCCCAGTAAGTGCGGGTCATAAGCTCGCGTTGATTAAGTCCCTGCCCTTTGTACACACCGCCCGTCGCTACTACCGATTGGATGGTTTAGTGAGGTCCTCGGATCGGCCCCGCCGGGGTCGGCGACGGCCCTGGCGGAGCGCCGAGAAGACGATCAAACTTGACTATCTAGAGGAAGTAAAAGTCCTAACAAGGTTTCCGTAGGTGAAC	d__Eukaryota; p__Vertebrata; c__Amphibia; o__Amphibia; f__Amphibia; g__Amphibia	0.989444
06d5053d26f48899796d854cbc1bcb07	1459	79746	0	0	0	0	0	0	0	0	36	0	0	0	TGTGATGCCCTTAGATGTCCGGGGCTGCACGCGCGCTACACTGAACGGATCAGCGTGTGTCTACCCTTCGCCGACAGGTGCGGGTAACCCGCTGAACCCCGTTCGTGATGGGGATCGGGGATTGCAATTATTCCCCATGAACGAGGAATTCCCAGTAAGTGCGGGTCATAAGCTCGCGTTGATTAAGTCCCTGCCCTTTGTACACACCGCCCGTCGCTACTACCGATTGGATGGTTTAGTGAGGTCCTCGGATCGGCCCCGCCGGGGTCGGCGACGGCCCTGGCGGAGCGCCGAGAAGACGATCAAACTTGACTATCTAGAGGAAGTAAAAGTCGTAACAAGGTTTCCGTAGGTGAAC	d__Eukaryota; p__Vertebrata; c__Amphibia; o__Amphibia; f__Amphibia; g__Amphibia	0.938731
ab33715e4e6c5350c928cfc3b84eb96a	0	0	0	0	0	0	0	0	0	0	57	0	0	0	TGTGATGCCCTTAGATGTCCGGGGCTGCACGCGCGCTACACTGAAGGAATCAGCGTGTGGGCTTGCCTGGCTCGAAAGAGCTGGGTAATCCGGTGAAAATCCTTCGTGATTGGGATCGGGACTTGCAATTATTTCCCTTGAACGAGGAATCCCTAGTAAGTACGGGTCATCAGCTCGTGCTGATTACGTCCCTGCCCTTTGTACACACCGCCCGTCGCTGCCCGGAACTGAGCCATTTCGAGAAAAATGGGGACTGACGGCTTGAGGCCTTCACGGGCTTCTTGCTGACGGAAACCGCTTTAATCGCAGTGGCTTGAACCGGGCAAAAGTCGTAACAAGGTTTCCGTAGGTGAAC	d__Eukaryota; p__Nematozoa; c__Chromadorea; o__Monhysterida; f__Monhysterida; g__Monhysterida	0.999868
75bc55a658916a5b5c6102a5ec84cbf5	0	0	0	0	0	0	0	0	0	0	72	0	0	0	TGTGATGCCCTTAGATGTCCGGGGCTGCACGCGCGCTACACTGAAGGAATCAGCGTGTGGGTTTGCCTGGCTCGAAAGAGCTGGGTAATCCGGTGAAAATCCTTCGTGATTGGGATCGGGACTTGCAATTATTTCCCTTGAACGAGGAATCCCTAGTAAGTACGGGTCATCAGCTCGTGCTGATTACGTCCCTGCCCTTTGTACACACCGCCCGTCGCTGCCCGGAACTGAGCCATTTCGAGAAAAATGGGGACTGACGGCTTGAGGCCTTCACGGGCTTCTTGCTGACGGAAACCGCTTTAATCGCAGTGGCTTGAACCGGGCAAAAGTCGTAACAAGGTTTCCGTAGGTGAAC	d__Eukaryota; p__Nematozoa; c__Chromadorea; o__Monhysterida; f__Monhysterida; g__Monhysterida	0.999902
3018149984ab995b44d6b9f08ab9c618	0	0	0	0	0	0	0	0	0	0	6403	0	0	0	TGTGATGCCCTTAGATGTCCGGGGCTGCACGCGCGCTACACTGAAGTGATCAGCGTGCAATTCAAGTTTGGTGATCTGTCAAGATTGCCCAACCCGTTGAACCTTCTTCGTGATTGGGATAGGGGATTGTAATTATTCCCCTTGAACGAGGAATTCCCAGTAAGCGCAAGTCATAAGCTTGCGTTGATTACGTCCCTGCCCTTTGTACACACCGCCCGTCGCTACTACTGATTGAATGAATTAGTGAGGTCTTCGGACTGGCCTGTGCTGGCTGTTTCGGCAGCTGCACATGGCTCGGGAAGATGCCCAAACTTGTTCATTTAGAAGAAGTAAAAGTCGTAACAAGGTTTTCGTAGGTGAAC	d__Eukaryota; p__Arthropoda; c__Arachnida; o__Acari; f__Acari; g__Acari	0.880787
fc78f9a5ecb56f9a22407859363dcf55	0	0	0	0	0	0	0	0	0	0	1	0	0	0	TGTGATGCCCTTAGATGTCCGGGGCTGCACGCGCGCTACACTGAAGTGATCAGCGTGCAATTCAAGTTTGGTGATCTGTCAAGATTGCCCAACCCGTTGAACCTTCTTCGTGATTGGGATAGGGGATTGTAATTATTCCCCTTGAACGAGGAATTCCTAGTAAGCGCAAGTCATCAGCTTGCGTTGATTACGTCCCTGCCCTTTGTACACACCGCCCGTCGCTCCTACCGATCGGATTGTCCGGTGAGAATGGAGGATTTTGGTATTGGATGAGCAATCATTCAGTATTGGGAGAATCCATTCAAATCTTATAATCTAGAGGAAGGAGAAGTCGTAACAAGGTCTCCGTAGGTGAAC	d__Eukaryota; p__Amoebozoa; c__Discosea; o__Dactylopodida; f__Dactylopodida; g__Dactylopodida	0.785355
3eeec36b95b1964f262167a92320e793	891	0	0	0	0	0	0	0	0	0	0	0	0	0	TGTGATGCCCTTAGATGTCCGGGGCTGCACGCGCGCTACACTGAATGGACCAGAGTGTGTCTACCCTTCGCCGACAGGTGCGGGTAACCCGCTGAACCCCGTTTGTGATAGGGATCAGGGATTGCAATTATTTCCCATGAACGAGGAATTCCCAGTAAGTGCGGGTCATAAGCTCGCGTTGATTAAGTCCCTGCCCTTTGTACACACCGCCCGTCGCTACTACCGATTGGATGGTTTAGTGAGGTCCGGGGTCGGCGACGGCCTTGGTGGAGCGCCGAGAAGACGATCAAACTTGACTATCTAGAGGAAGTAAAAGTCGTAACAAGGTTTCCGTAGGTGAAC	d__Eukaryota; p__Vertebrata; c__Amphibia; o__Amphibia; f__Amphibia; g__Amphibia	0.934957
cfeaba77f84b22a14e4cd16b7a982ff5	1690	0	0	0	0	0	0	0	0	0	30	0	0	0	TGTGATGCCCTTAGATGTCCGGGGCTGCACGCGCGCTACACTGACTGGCTCAGCGTGTGCCTACCCTACGCCGGCAGGCGCGGGTAACCCGTTGAACCCCATTCGTGATGGGGATCGGGGATTGCAATTATTCCCCATGAACGAGGAATTCCCAGTAAGTGCGGGTCATAAGCTTGCGTTGATTAAGTCCCTGCCCTTTGTACACACCGCCCGTCGCTACTACCGATTGGATGGTTTAGTGAGGCCCTCGGATCGGCCCCGCCGGGGTCGGCCCACGGCCCTGGCGGAGCGCTGAGAAGACGGTCGAACTTGACTATCTAGAGGAAGTAAAAGTCGTAACAAGGTTTCCGTAGGTGAAC	d__Eukaryota; p__Vertebrata; c__Mammalia; o__Mammalia; f__Mammalia; g__Mammalia	0.914856
6abc49d5392a6d82d14b2dd389ef21cb	6	0	12	0	0	0	0	0	0	0	0	0	0	12	TGTGATGCCCTTAGATGTCCGGGGCTGCACGCGCGCTACACTGACTGGCTCAGCGTGTGCCTACCCTACGCCGGCAGGCGCGGGTAACCCGTTGAACCCCATTCGTGATGGGGATCGGGGATTGCAATTATTCCCCATGAACGAGGAATTCCCAGTAAGTGCGGGTCATAAGCTTGCGTTGATTAAGTCCCTGCCCTTTGTACACACCGCCCGTCGCTACTACCGATTGGATGGTTTAGTGAGGTCCTCGGATCGGCCCCGCCGGGGTCGGCGACGGCCCTGGCGGAGCGCCGAGAAGACGATCAAACTTGACTATCTAGAGGAAGTAAAAGTCGTAACAAGGTTTCCGTAGGTGAAC	d__Eukaryota; p__Vertebrata	0.999938
4cec0b08ba94c7856aa8eeae1878e699	0	0	0	0	0	0	0	0	36	0	51	0	0	0	TGTGATGCCCTTAGATGTCCGGGGCTGCACGCGCGCTACACTGAGCGGACCAGCGTGTGTCTACCCTTCGCCGACAGGTGCGGGTAACCCGCTGAACCCCGCTCGTGATAGGGATCGGGGATTGCAATTGTTTCCCATGAACGAGGAATTCCCAGTAAGTGCGGGTCATAAGCTCGCGTTGATTAAGTCCCTGCCCTTTGTACACACCGCCCGTCGCTACTACCGATTGGATGATTTAGTGAGGTCCTCGGATCGGCCACGCCGGGGTCAGCGACGGCCCTGGGGGAGTGCCGAAAAGACGCTCAAACTTGACTATCTAGAGGAAGTAAAAGTCGTAACAAGGTTTCCGTAGGTGAAC	d__Eukaryota; p__Vertebrata	0.995276
7bf10541ab884d3f2c2d17febb5229a5	0	0	0	0	0	0	0	4579	0	0	0	0	0	0	TGTGATGCCCTTAGATGTCCGGGGCTGCACGCGCGCTACACTGAGCGGACCAGCGTGTGTCTACCCTTCGCCGACAGGTGCGGGTAACCCGCTGAACCCCGCTCGTGATAGGGATCGGGGATTGCAATTGTTTCCCATGAACGAGGAATTCCCAGTAAGTGCGGGTCATAAGCTCGCGTTGATTAAGTCCCTGCCCTTTGTACACACCGCCCGTCGCTACTACCGATTGGATGATTTAGTGAGGTCCTCGGATCGGCCCCGCCGGGGTCAGCGACGGCCCTGGGGGAGCGCCGAAAAGACGCTCAAACTTGACTATCTAGAGGAAGTAAAAGTCGTAACAAGGTTTCCGTAGGTGAAC	d__Eukaryota; p__Vertebrata	0.996521
6dac2ce5fc3e9665dd9cd147bd1fac82	0	0	0	0	0	0	0	0	0	0	0	0	0	20	TGTGATGCCCTTAGATGTCCGGGGCTGCACGCGCGCTACACTGAGCGGACCAGCGTGTGTCTACCCTTCGCCGACAGGTGCGGGTAACCCGCTGAACCCCGCTCGTGATAGGGATCGGGGATTGCAATTGTTTCCCATGAACGAGGAATTCCCAGTAAGTGCGGGTCATAAGCTCGCGTTGATTAAGTCCCTGCCCTTTGTACACACCGCCCGTCGCTACTACCGATTGGATGGTTTAGTGAGGTCCTCGGATCGGCCCCGCCGGGGTCGGCGACGGCCCTGGCGGAGCGCCGAGAAGACGATCAAACTTGACTATCTAGAGGAAGTAAAAGTCGTAACAAGGTTTCCGTAGGTGAAC	d__Eukaryota; p__Vertebrata; c__Amphibia; o__Amphibia; f__Amphibia; g__Amphibia	0.927819
ad4afeca89c6b60e13713f4aa6d11242	0	111	0	0	0	0	0	0	0	0	0	0	0	0	TGTGATGCCCTTAGATGTCCGGGGCTGCACGTGCGCTACACTGAACGGATCAGCATGTGTCTACCCTTCGCCGACAGGTGCGGGTAACCCGCTGAACCCCGTTCGTGATGGGGATCGGGGATTGCAATTATTCCCCATGAACGAGGAATTCCCAGTAAGTGCGGGTCATAAGCTCGCGTTGATTAAGTCCCTGCCCTTTGTACACACCGCCCGTCGCTACTACCGATTGGATGGTTTAGTGAGGTCCTCGGATCGGCCCCGCCGGGGTCGGCGACGGCCCTGGCGGAGCGCCGAGAAGACGATCAAACTTGACTATCTAGAGGAAGTAAAAGTCGTAACAAGGTTTCCGTAGGTGAAC	d__Eukaryota; p__Vertebrata; c__Amphibia; o__Amphibia; f__Amphibia; g__Amphibia	0.93425
4b90c8d04d1d68d1ef33c807a7a82bd9	513	0	0	0	0	0	0	0	0	0	0	0	0	0	TGTGATGCCCTTAGATGTCCGGGGCTGCATGCGCGCTACACTGAACGGACCAGCGTGTGTCTACCCTTCGCCGACAGGTGCGGGTAACCCGCTGAACCCCGTTCGTGATAGGGATCGGGGATTTCAATTATTTCCCATGAACGAGGAATTCCCAGTAAGTGCGGGTCATAAGCTCGCGTTGATTAAGTCCCTGCCCTTTGTACACACCGCCCGTCGCTACTACCGATTGGATGGTTTAGTGAGGTCCTCGGATCGGCCCCGCCGGGGTCGGCGACGGCCCTGGTGGCGCGCCGAGAAGACGATCAAACTTGACTATCTAGAGGAAGTAAAAGTCGTAACAAGGTTTCCGTAGGTGAAC	d__Eukaryota; p__Vertebrata; c__Amphibia; o__Amphibia; f__Amphibia; g__Amphibia	0.99084
72d8856354f00856def633fe00422444	0	0	0	0	0	0	0	47	0	0	0	0	0	0	TGTGATGCCCTTAGATGTCCGGTGCTGCACGCGCGCTACACTGAGCGGACCAGTGTGTGTCTACCCTTCTCCGACAGGTGTGGGTAACCCGCTAAACCCCGCTCGTGATAGGGATTGGAGATTGCAATTGTTTCCCATGAACGAGGAATTCCCAGTAAGTGTGGGTCATAAGCTTGCATTGATTAAGTCTGTGACCCTTGTACACACCGCTCGTCGCTACTATCGATTGGATGATTTAGTGAGGTCCTCGGATCGGCCCCACCGGGGTCAGCGATGGCCCTAGGGAAGCGCCAAAAAGACGCTCAAACTTGACTATCTAGAGGAAGTAAAAGTCGTAACAAGGTTTCCGTAGGTGAAC	d__Eukaryota	0.999915
c34a7071ba6568f38084fc95f4fe42bd	0	0	0	0	0	0	0	0	0	0	8	0	0	0	TGTGATGCCCTTAGATGTCCTAGGCTGCACGCGCGCTACACTGTCTGGTACAATGAGTCTACAATGCTGGTCCAATAGGATTGGCGAATCTTGTGAATGCTTGACGTGATGGGGATTGATCATTGAAATTATTGGTCATGAACGAGGAATTCCTTGTAGGTATGCTTCATCAAAGCATGCCGACTACGTCCCTGCCCTTTGTACACACCGCCCGTCGCTCCTACCGATTGAGTGATCAGATGAAATCCGCAGATTCGAGTCGGCTTGCCGATGCGAAGAAGTTGAGTAAATCTTATTGCTTAGAGGAAGGAGAAGTCGTAACAAGGTTTCCGTAGGTGAAC	d__Eukaryota; p__Gracilipodida; c__Gracilipodida; o__Gracilipodida; f__Gracilipodida; g__Flamella	0.999915
c82b01fc063f914d9ea054be0f60bc58	0	0	0	0	0	0	0	0	0	0	0	0	1	0	TGTGATGCCCTTAGATGTCCTAGGCTGCACGCGCGCTACACTGTCTGGTACAATGAGTCTACAATGCTGGTCCGATAGGATTGGCGAATCTTGTGAATGCTTGACGTGATGGGGATTGATCATTGAAATTATTGGTCATGAACGAGGAATTCCTTGTAGGTATGCTTCATCAAAGCATGCCGACTACGTCCCTGCCCTTTGTACACACCGCCCGTCGCTACTACCGATTGAATGGCTTAGTGAGACCTTCGGATTGGCGTTTGGCAGCTGGCAACAGCAGCTAATTGCTGAGAAGTTGGTCAAACTTGGTCATTTAGAGGAAGTAAAAGTCGTAACAAGGTTTCCGTAGGTGAAC	d__Eukaryota; p__Gracilipodida; c__Gracilipodida; o__Gracilipodida; f__Gracilipodida; g__Flamella	0.944411
076d127b392c728e4dc9ea307d890c9b	0	0	0	0	0	0	0	0	0	0	2	0	0	0	TGTGATGCCCTTAGATGTCCTGAGCTGCACGCGCGCTACACTGACAGGTGCAACGAGCCCATCTCCTTGGCCGAAAGGCCCGGGTAATCTTGTTAAAGCCTGTCGTGCTGGGGATAGAGCATTGCAATTATTGCTCTTCAACGAGGAATTCCTAGTAAGCGCGAGTCACTAGCTCGCGCTGATTACGTCCCTGCCCTTTGTACACACCGCCCGTCGCTCCTACCGATTGAATGGTCCGGTGAAATGTTCGGATCGCGGCGAAGCGGTCGGTTCGCTGCCCGTCCCGCTGCGAGAAGTTCATTGAACCTTATCATTTAGAGGAAGGAGAAGTCGTAACAAGGTTTCCGTAGGTGAAC	d__Eukaryota	0.999968
10b5ea298f3f3244d79fa6193046a4b2	0	0	48	0	0	0	0	0	0	0	0	0	0	0	TGTGATGCCCTTAGATGTCCTGGGCCGCACGCGCGCTACACTGACACATGCAACAAGTTTATTTTTCCTGACTCGGAAGGGTTCGGGTAATCTTGGATAATGTGTGTCGTGCTAGGGATAGATCTTTGGAATTATAGATCTTGAACGAGGAATTCCTAGTAAGCATAAGTCATCAGCTTGTGCTGATTACGTCCCTGCCCTTTGTACACACCGCCCGTCGCTCCTACCGATTTTGAGTGATCCGGTGAACCTTCTGGACTGTAGCTGGGCTTGACTCAGTTGTGGGAAGTTAAGTAAACCTTATCACTTAGAGGAAGGAGAAGTCGTAACAAGGTTTCCGTAGGTGAAC	d__Eukaryota; p__Ciliophora; c__Intramacronucleata; o__Conthreep; f__Colpodea; g__Colpoda	0.862541
c510af0b359a9bc67f16da489ec1764b	0	0	0	0	0	0	0	0	0	0	0	0	22	0	TGTGATGCCCTTAGATGTCCTGGGCCGCACGCGCGCTACACTGACACATGCAACAAGTTTATTTTTCCTGACTCGGAAGGGTTCGGGTAATCTTGGATAATGTGTGTCGTGCTAGGGATAGATCTTTGGAATTATAGATCTTGAACGAGGAATTCCTAGTAAGCATAAGTCATCAGCTTGTGCTGATTACGTCCCTGCCCTTTGTACACACCGCCCGTCGCTCCTACCGATTTTGAGTGATCCGGTGAACCTTCTGGACTGTGGCCAGGCTTGACCTGGTTGTGGGAAGTTAAGTAAACCTTATCACTTAGAGGAAGGAGAAGTCGTAACAAGGTTTCCGTAGGTGAAC	d__Eukaryota; p__Ciliophora; c__Intramacronucleata; o__Conthreep; f__Colpodea; g__Colpoda	0.848052
713dbcfe42686abe6b7689d17c416d36	0	0	0	0	0	0	0	0	0	0	54	0	0	0	TGTGATGCCCTTAGATGTCCTGGGCCGCACGCGCGCTACACTGACACATGCAACAAGTTTATTTTTCCTGACTCGGAAGGGTTCGGGTAATCTTGTATAATGTGTGTCGTGCTAGGGATAGATCTTTGGAATTATAGATCTTGAACAAGGAATTCCTAGTAAGCATAAGTCATCAGCTTGTGCTGATTACGTCCCTGCCCTTTGTACACACCGCCCGTCGCTCCTACCGATTTTGAGTGATCCGGTGAACCTTCTGGACTGTGGTCAGGCTTGACCTGATTGTGGGAAGTTAAGTAAACCTTATCACTTAGAGGAAGGAGAAGTCGTAACAAGGTTTCCGTAGGTGAAC	d__Eukaryota; p__Ciliophora; c__Intramacronucleata; o__Conthreep; f__Colpodea; g__Colpoda	0.784589
b3087f34b1ed5fa8b88c42074c817452	0	0	0	0	0	0	3	0	0	0	0	0	0	0	TGTGATGCCCTTAGATGTCCTGGGCCGCACGCGCGCTACACTGACACATGCAACAAGTTTATTTTTCCTGGCTCGGAAGGGTTCGGGTAATCTTGTATAATGTGTGTCGTGCTAGGGATAGATCTTTGGAATTATAGATCTTGAACGAGGAATTCCTAGTAAGCATAAGTCATCAGCCTGTGCTGATTACGTCCCTGCCCTTTGTACACACCGCCCGTCGCTACTACCGATTGAATGTTTTAGTGAGGTCTTCGGACTGGCCGGTGCAGCTACTCTTGTAGTGGCCGCGCTGTGCTCGGAAAGATGCCCAAACTTGAACATTTAGAGGAAGTAAAAGTCGTAACAAGGTTTCCGTAGGTGAAC	d__Eukaryota; p__Ciliophora; c__Intramacronucleata; o__Conthreep; f__Colpodea	0.951174
5d4043e272f33d5f6f5921533c6188a6	0	0	0	0	10	0	0	0	0	0	0	0	0	0	TGTGATGCCCTTAGATGTCCTGGGCCGCACGCGCGCTACACTGACACATGCAACAAGTTTTACTTCCTGACTCGGAAGGGTTCGGGTAATCTTGTATAATGTGTGTCGTGCTAGGAATAGATCTTTGGAATTATAGATCTTGAACAAGGAATTCCTAGTAAGCATAAGTCATCAGCTTGTGCTGATTACGTCCCTGCCCTTTGTACACACCGCCCGTCGCTCCTACCGATTTTGAGTGATCCGGTGAACCTTCTGGACTGTGAACAGGCTTGACCTGATTGTGGGAAGTTAAGTAAACCTTATCACTTAGAGGAAGGAGAAGTCGTAACAAGGTTTCCGTAGGTGAAC	d__Eukaryota; p__Ciliophora; c__Intramacronucleata; o__Conthreep; f__Colpodea	0.999917
933d28a5f7db4425e57fb50d41f49806	0	0	0	0	0	0	0	0	135	0	0	0	0	0	TGTGATGCCCTTAGATGTCCTGGGCCGCACGCGCGCTACACTGACACATGCAACAAGTTTTATTTCCTGACTCGGAAGGGTTCGGGTAATCTTTGTTAATGTGTGTCGTGCTAGGGATAGATCTTTGGAATTATAGATCTTGAACGAGGAATTCCTAGTAAGCATAAGTCATCAGCTTGTGCTGATTACGTCCCTGCCCTTTGTACACACCGCCCGTCGCTCCTACCGATTTTGAGTGATCCGGTGAATCTTCTGGACTGTGGCTGGACTTGATCCAGTTGTGGGAAGTTAAGTAAACCTTATCACTTAGAGGAAGGAGAAGTCGTAACAAGGTTTCCGTAGGTGAAC	d__Eukaryota; p__Ciliophora; c__Intramacronucleata; o__Conthreep; f__Colpodea	0.999755
46f0cf5001e7b1d8d0df4cb536d4cf1a	0	0	0	0	0	0	0	0	0	0	30	0	0	0	TGTGATGCCCTTAGATGTCCTGGGCCGCACGCGCGCTACACTGACACATGCAACAAGTTTTTTTCCTGACTCGGAAGGGTTCGGGTAATCTTGTATAATGTGTGTCGTGCTAGGGATTGATCTTTGGAATTATAGATCATGAACGAGGAATTCCTAGTAAGCATAAGTCATCAGCTTGTGCTGATTACGTCCCTGCCCTTTGTACACACCGCCCGTCGCTCCTACCGATTTTGAGTGATCCGGTGAACCTTCTGGACTGTAGTCGGGCTTGACCCGATTGTGGGAAGTTAAGTAAACCTTATCACTTAGAGGAAGGAGAAGTCGTAACAAGGTTTCCGTAGGTGAAC	d__Eukaryota; p__Ciliophora; c__Intramacronucleata; o__Conthreep; f__Colpodea	0.999577
3336aea80db91f79568bfdfda5bd4210	0	0	0	0	0	0	0	0	0	0	22	0	0	0	TGTGATGCCCTTAGATGTCCTGGGCCGCACGCGCGCTACACTGACACATGCAGCGAGTCTTCCTTGGCCGAAAGGTCCGGGTAATCTTGTAAATGTGTGTCGTGATAGGGATAGATTATTGCAATTATTAATCTTGAACGAGGAATTCCTAGTAAATGCGGGTCATCAGCTCGCGTTGATTACGTCCCTGCCCTTTGTACACACCGCCCGTCGCACCTACCGATTGAATGATTCGGTGAAAATCTCGGACCGTGACCAGGAAGCCTTCGGGTCTCCAGGTCGTGGGAAGTTATTTAAACCTCATCATTTAGAGGAAGGTGAAGTCGTAACAAGGTTTCCGTAGGTGAAC	d__Eukaryota; p__Ochrophyta; c__Chrysophyceae	0.9994
493922a1df4c74e7b32731c98c43282a	0	0	0	0	35	0	0	0	73	0	176	0	0	0	TGTGATGCCCTTAGATGTCCTGGGCCGCACGCGCGCTACACTGACATATGCAACAAGCTTTACTTTCCTGTCTCGGAAGAGTACGGGTAATCTTGTATAATGTATGTCGTGCTAGGGATAGATCTTTGGAATTATAGATCTTGAACGAGGAATTCCTAGTAAGCATAAGTCATCAGCTTGTGCTGATTACGTCCCTGCCCTTTGTACACACCGCCCGTCGCTCCTACCGATTTTGAGTGGTCCGGTGAACCTAAAGGACCGTAGTCGGGCTTGACCCGATTGTGGGAATAGAAGTAAACCTTATCACTTAGAGGAAGGAGAAGTCGTAACAAGGTTTCCGTAGGTGAAC	d__Eukaryota; p__Ciliophora; c__Intramacronucleata; o__Conthreep; f__Colpodea; g__Bromeliothrix	0.998577
f7b5e994e1db50fd660abd870681572b	0	0	0	0	0	0	0	0	0	0	8	0	0	0	TGTGATGCCCTTAGATGTCCTGGGCCGCACGCGCGCTACACTGACATATGCAACAAGCTTTACTTTCCTGTCTCGGAAGAGTACGGGTAATCTTGTATAATGTATGTCGTGCTAGGGATAGATCTTTGGAATTATAGATCTTGAACGAGGAATTCCTAGTAAGCATAAGTCATCAGCTTGTGCTGATTACGTCCCTGCCCTTTGTACACACCGCCCGTCGCTCCTACCGATTTTGAGTGGTCCGGTGAACCTAAAGGACCGTGGCCAGGCTTGACCTGATCGTGGGAATAGAAGTAAACCTTATCACTTAGAGGAAGGAGAAGTCGTAACAAGGTTTCCGTAGGTGAAC	d__Eukaryota; p__Ciliophora; c__Intramacronucleata; o__Conthreep; f__Colpodea; g__Bromeliothrix	0.998769
27ead9589ed644ee103e09f7362b1d04	0	0	0	0	0	0	0	0	0	0	54	0	0	0	TGTGATGCCCTTAGATGTCCTGGGCCGCACGCGCGCTACACTGACATATGCAACAAGCTTTACTTTCCTGTCTCGGAAGAGTACGGGTAATCTTGTATAATGTATGTCGTGCTAGGGATAGATCTTTGGAATTATAGATCTTGAACGAGGAATTCCTAGTAAGCATAAGTCATCAGCTTGTGCTGATTACGTCCCTGCCCTTTGTACACACCGCCCGTCGCTCCTACCGATTTTGAGTGGTCCGGTGAACCTAAAGGACCGTGGCCGGGCTCGACCCGATCGTGGAAATAGAAGTAAACCTTATCACTTAGAGGAAGGAGAAGTCGTAACAAGGTTTCCGTAGGTGAAC	d__Eukaryota; p__Ciliophora; c__Intramacronucleata; o__Conthreep; f__Colpodea; g__Bromeliothrix	0.999838
dd0b64fa2f923263b241f8f9786a5c4a	0	0	0	0	23	0	0	0	0	0	0	0	0	0	TGTGATGCCCTTAGATGTCCTGGGCCGCACGCGCGCTACACTGACATATGCAACAAGTTTATTTTCCTGGCTCGGAAGGGTTCGGGTAATCTTGTATAATGTATGTCGTGCTAGGGATAGATCTTTGGAATTATAGATCTTGAACGAGGAATTCCTAGTAAGCATAAGTCATCAGCTTGTGCTGATTACGTCCCTGCCCTTTGTACACACCGCCCGTCGCTCCTACCGATTTTGAGTGATCCGGTGAACCTTCTGGACTGTGAACAGGCTTGACCTGATTGTGGGAAGTTAAGTAAACCTTATCACTTAGAGGAAGGAGAAGTCGTAACAAGGTTTCCGTAGGTGAAC	d__Eukaryota; p__Ciliophora; c__Intramacronucleata; o__Conthreep; f__Colpodea; g__Pseudoplatyophrya	0.941299
a71b5604fae8c0b42a613f24475bca8a	0	0	0	0	0	0	0	0	0	0	0	0	0	23	TGTGATGCCCTTAGATGTCCTGGGCCGCACGCGCGCTACACTGACATATGCAACAAGTTTTTTCTCCTGACTCGGAAGGGTTCGGGTAATCTTGTATAATGTATGTCGTGCTAGGGATTGATCTTTGGAATTGTGGATCATGAACGAGGAATTCCTAGTAAGCATAAGTCATCAGCTTGTGCTGATTACGTCCCTGCCCTTTGTACACACCGCCCGTCGCTCCTACCGATTTTGAGTGATCCGGTGAACCTTCTGGACTGTAGTCGGGCTTGACCCGATTGTGGGAAGTTAAGTAAACCTTATCACTTAGAGGAAGGAGAAGTCGTAACAAGGTTTCCGTAGGTGAAC	d__Eukaryota; p__Ciliophora; c__Intramacronucleata; o__Conthreep; f__Colpodea	0.998746
4954ac0d88dcf7802e5dfa1c6a319869	0	0	0	0	0	0	0	0	0	0	26	0	0	0	TGTGATGCCCTTAGATGTCCTGGGCCGCACGCGCGCTACACTGACGGAGCCAACGAGTTCATTAACCTTGGCCGAAAGGCCTGGGTACTCTTGTGAAACTCCGTCGTGCTGGGGATAGTCCTTTGCAATTATCGGACTTCAACGAGGAATTCCTAGTAATCGCGATTCATCAGATCGCGGTGATTACGTCCCTGCCCTTTGTACACACCGCCCGTCGCTACTACCGATTGAATGGCTTAGTGAGGCCCTCGGATTACGGTAAAGCCGCCGGTAACGGCGTGTTATACTGCGAAAAGTTGGTCAAACTTGGTCATTTAGAGGAAGTAAAAGTCGTAACAAGGTATCCGTAGGTGAAC	d__Eukaryota	0.999998
61dcb37a24e11c5993bd472bcec65443	0	0	0	0	0	0	0	0	0	0	10	0	0	0	TGTGATGCCCTTAGATGTCCTGGGCCGCACGCGCGCTACACTGATACGTGCAACAAGCTTTATCCTGGGCCGGAAGGCTCCGGGTAATCTTTATAATGCGTATCGTGATAGGGATAGATCTTTGGAATTATAGATCTTGAACGAGGAATTCCTAGTAAGCATAAGTCATCAGCTTGTGCTGATTACGTCCCTGCCCTTTGTACACACCGCCCGTCGCTCCTACCGATTTTGAGTGATCCGGTGAACCTTCTGGACTGTGGTTGGTTTCAACCGATTATAGGAAGTTAAGTAAACCTTATCACTTAGAGGAAGGAGAAGTCGTAACAAGGTTTCCGTAGGTGAAC	d__Eukaryota; p__Ciliophora; c__Intramacronucleata; o__Conthreep; f__Colpodea	0.981078
3457955bc937911e18e9704a079ae556	0	0	0	0	2	0	0	0	0	0	0	0	0	0	TGTGATGCCCTTAGATGTCCTGGGCCGCACGCGCGCTACACTGATACGTTCATCGAGTTTACAACCTTGGTTGAGAAGCCTGGGTAATCTTTTGAAACCGTATCGTGCTGGGGATAGATCATTGTAATTATTGATCTTCAACGAGGAATTCCTAGTAAACGCGAGTCATCAACTCGCATTGATTACGTCCCTGCCCTTTGTACACACCGCCCGTCGCTACTACCGATTGAATGATTTAGTGAGGTCTTCGGACTGGGGCCCGGCGAGACATCCTCGCGTTGTCACGCCGGCTTGCTTTGGGAAGATGACCGAACTTGACCATTTAGAGGAAGTAAAAGTCGTAACAAGGTTTCCGTAGGTGAAC	d__Eukaryota; p__Cercozoa	0.884994
57062a8697f9f45ba55e77a7d3ad2067	0	0	0	0	31	0	0	0	0	0	0	0	0	0	TGTGATGCCCTTAGATGTCCTGGGCCGCACGCGCGCTACACTGATGCATTCAACGAGTTCACCTTGGCCGATAGGCCTGGGCAACCTTTTAAACGTGCATCGTGATAGGGATAGATTATTGCAATTATTAATCTTGAACGAGGAATTCCTAGTAAACGCAAATCATCAATTTGCATTGATTACGTCCCTGCCCTTTGTACACACCGCCCGTCGCACCTACCGATTGAATGGTCCGGTGAGGCCTCGGGATTGTGACCAGTTCACTTCATTGTGAGTTGGTTGTGAGAACTTGTCCAAACCTTATCATTTAGAGGAAGGTGAAGTCGTAACAAGGTTTCCGTAGGTGAAC	d__Eukaryota; p__Diatomea; c__Bacillariophyceae; o__Bacillariophyceae; f__Bacillariophyceae; g__Navicula	0.899337
c031f33e655408fcdeff7e00a95775e0	0	0	0	0	0	5	0	0	0	0	0	0	0	0	TGTGATGCCCTTAGATGTCCTGGGCCGCACGCGCGCTACACTGATGCGTTCAACGAGTTTATAACCTTGTCCGGCAGGACCGGGTAATCTTGGAATGCGCATCGTGATAGGGATAGATTATTGCAACTATTAATCTTGAACGAGGAATTCCTAGTAAACGCGAGTCATCAGCTCGCATTGATTACGTCCCTGCCCTTTGTACACACCGCCCGTCGCACCTACCGATTGAATGATTCGGTGAAGCTTTCGGACTCCGTTGTCGGCCTCGGCTGATGATGGGGGAAGTTATCTAAACCTCATCATTTAGAGGAAGGTGAAGTCGTAACAAGGTTTCCGTAGGTGAAC	d__Eukaryota; p__Ochrophyta; c__Eustigmatophyceae; o__Eustigmatales; f__Eustigmatales	0.996834
d94aa1269b47b021ce2416641eae21fe	0	0	0	4	0	0	0	0	0	0	18	0	0	0	TGTGATGCCCTTAGATGTCCTGGGCCGCACGCGCGCTACACTGATGCGTTCAACGAGTTTATAACCTTGTCCGGCAGGACTGGGTAATCTTGAAACGCGCATCGTGATAGGGATAGATTCTTGCAACTATTGATCTTGAACGAGGAATTCCTAGTAAACGCGAGTCATCAGCTCGCATTGATTACGTCCCTGCCCTTTGTACACACCGCCCGTCGCACCTACCGATTGAACGATTCGGTGAAGCTTTCGGACCGCGCCGTTGGCTTCTAGCCGGCAGTGCGGGAAGTTATCTAAACCTCATCGTTTAGAGGAAGGTGAAGTCGTAACAAGGTTTCCGTAGGTGAAC	d__Eukaryota; p__Ochrophyta; c__Eustigmatophyceae; o__Eustigmatales; f__Eustigmatales; g__Vischeria	0.98862
07a1702cd67790c8ea0f358eba6c980e	0	0	0	0	0	0	0	0	0	0	8	0	0	0	TGTGATGCCCTTAGATGTCCTGGGCCGCACGCGCGCTACACTGATGTATTCAACGAGTATATAGCCTTGGCCGTTAGGTTCGGGTAATCTTGTTAAATTTCATCGTGATGGGGATAGATCATTGCAATTGTTGGTCTTCAACGAGGAATTCCTAGTAAGCGCGAGTCATCAGCTCGCGTTGACTACGTCCCTGCCCTTTGTACACACCGCCCGTCGCTCCTACCGATTGAATGGTCCGGTGAAATGTTCGGATCGCGGCGAAGCGGTCGGTTCGCTGCCCGTCCCGCTGCGAGAAGTTCATTGAACCTTATCATTTAGAGGAAGGAGAAGTCGTAACAAGGTTTCCGTAGGTGAAC	d__Eukaryota; p__Phragmoplastophyta; c__Embryophyta; o__Magnoliophyta; f__Magnoliophyta; g__Magnoliophyta	0.814504
db3794eba380aa689d45c27ae869c510	0	0	0	5	0	0	0	0	0	0	0	0	0	0	TGTGATGCCCTTAGATGTCCTGGGCTGCACGCGCGCTACAATGAAGGTATCAACGTGTCTTCCTAGTCTAAAAAGACCGGGTAAACCGCTGAACCACCTTCGTGGTTGGGATTGTGGACTGAAACTGTTCACATAAACCTGGAATTCCCAGTAAGTGCGGGTCATAAGCTCGCATTGATTACGTCCCTGCCCTTTGTACACACCGCCCGTCGCTACTACCGATTGAATATGTTAGTGAGGTCCTCAGAGGTGATCACTGCGATGCTTCTTGTGTTGTGGTTGTTTTACCAAAGTTGACCGAACTTGTATATTTAGAGGAAGTAAAAGTCGTAACAAGGTTTCCGTAGGTGAAC	d__Eukaryota; p__Arthropoda; c__Insecta; o__Diptera; f__Diptera; g__Diptera	0.99794
01956ec40960a3cae223d65bbf176748	0	0	0	2	0	0	0	0	0	0	0	0	0	0	TGTGATGCCCTTAGATGTCCTGGGCTGCACGCGCGCTACACTGATGCTTTCAACGAGTTTTGACCTTACTGGAAACGGTTGGGTAATCTTTTTAAATCGCATCGTGATGGGGATAGATTATTGCAATTATTGATCTTCAACGAGGAATTCCTAGTAAGCGCGAGTCATCAGCTCGTGCTGATTACGTCCCTGCCCTTTGTACACACCGCCCGTCGCTGCCCGGGACTGAGCCGTTTCGAGAAAAGCGGGGACTGCTGTTTCGAGACCCTTCGGGGTGGAGATTCCTTGGTGGAAACCGCCTTAATCGCAGTGGCTTGAACCGGGCAAAAGTCGTAACAAGGTTTCCGTAGGTGAAC	d__Eukaryota	0.9999
59b6752860d165aab6130690fa6c6d1e	0	0	0	0	0	0	0	0	154	0	0	0	0	0	TGTGATGCCCTTAGATGTCCTGGGCTGCACGCGTGCTACAATGATGCATACAATAAGCTCCCGGACCGAAAGGTCTGTGGCAATCTTCAATATGCATCGTGATTGGGATAGATCTTTGTAATTATGGATCTTTAACGAGGAATTCCTAGTAATCGCAAGTCATCAGCTTGCGATGATTAAGTCCCTGCCCTTTGTACACACCGCCCGTCGCTCCTACCGATTCCGAGTGATTTGGCGAGCACTTTGGATCTGCCAAAAGCGGAGAAATTTTGCGAGCTGAATCACTTAGAGGAAGGAGAAGTCGTAACAAGGTTTCCGTAGGTGAAC	d__Eukaryota; p__Ciliophora; c__Intramacronucleata; o__Armophorea; f__Clevelandellida; g__Nyctotheroides	0.795374
707fb01fbdc842b1029fda2bbebb52f0	0	0	21	353	0	0	0	0	0	0	0	0	0	0	TGTGATGCCCTTAGATGTCCTGGGCTGCACGCGTGCTACAATGATGCATACAATAAGTTCCCGGACCGAAAGGTCTGTGGCAATCTTCAATATGCATCGTGATTGGGATAGATCTTTGTAATTATGGATCTTTAACGAGGAATTCCTAGTAATCGCAAGTCATCAGCTTGCGATGATTAAGTCCCTGCCCTTTGTACACACCGCCCGTCGCTCCTACCGATTCCGAGTGATTTGGCGAGCACTTTGGATCTGCCAAAAGCGGAGAAATCTTGCGAGCTGAATCACTTAGAGGAAGGAGAAGTCGTAACAAGGTTTCCGTAGGTGAAC	d__Eukaryota; p__Ciliophora; c__Intramacronucleata; o__Armophorea; f__Clevelandellida; g__Nyctotheroides	0.922693
96628cdd97f8ac6b2076f4407c253d36	0	0	0	236	0	0	0	0	0	0	0	0	0	0	TGTGATGCCCTTAGATGTCCTGGGCTGCACGCGTGCTACAATGATGCATACAATAAGTTCCCGGACCGAAAGGTCTGTGGCAATCTTCAATATGCATCGTGATTGGGATAGATCTTTGTAATTATGGATCTTTAACGAGGAATTCCTAGTAATCGCAAGTCATCAGCTTGCGATGATTAAGTCCCTGCCCTTTGTACACACCGCCCGTCGCTCCTACCGATTCCGAGTGATTTGGCGAGCACTTTGGATCTGCCAAAAGCGGAGAAATTTTGCGAGCTAAATCACTTAGAGGAAGGAGAAGTCGTAACAAGGTTTCCGTAGGTGAAC	d__Eukaryota; p__Ciliophora; c__Intramacronucleata; o__Armophorea; f__Clevelandellida; g__Nyctotheroides	0.850874
6d33a7d63aecb7204d7f2bfa550bc839	0	0	0	0	0	0	0	0	273	0	0	0	0	0	TGTGATGCCCTTAGATGTCCTGGGCTGCACGCGTGCTACAATGATGCATACAATAAGTTCCCGGACCGAAAGGTCTGTGGCAATCTTCAATATGCATCGTGATTGGGATAGATCTTTGTAATTATGGATCTTTAACGAGGAATTCCTAGTAATCGCAAGTCATCAGCTTGCGATGATTAAGTCCCTGCCCTTTGTACACACCGCCCGTCGCTCCTACCGATTCCGAGTGATTTGGCGAGCACTTTGGATCTGCCAAAAGCGGAGAAATTTTGCGAGCTGAATCACTTAGAGGAAGGAGAAGTCGTAACAAGGTTTCCGTAGGTGAAC	d__Eukaryota; p__Ciliophora; c__Intramacronucleata; o__Armophorea; f__Clevelandellida; g__Nyctotheroides	0.85944
330a1acc34159e60cb88d69b588503bf	0	0	0	0	0	0	0	0	0	0	0	12	0	0	TGTGATGCCCTTAGATGTCCTGGGCTGCACGCGTGCTACACTGATGCATACAATAAGTTCCCGGACCGAAAGGTCTGTGGCAATCTCCAATATGCATCGTGATTGGGATAGATCTTTGTAATTATGGATCTTTAACGAGGAATTCCTAGTAATCGTAAGTCATCAGCTTACGATGATTAAGTCCCTGCCCTTTGTACACACCGCCCGTCGCTCCTACCGATTCCGAGTGATTCGGTGAGCATTTTGGACCTGCCAAAAGCGGGAAAATTATGCGAACCAAATCACTTAGAGGAAGGAGAAGTCGTAACAAGGTTTCCGTAGGTGAAC	d__Eukaryota; p__Ciliophora; c__Intramacronucleata; o__Armophorea; f__Clevelandellida	0.996376
1f05a50bffe56a34e190796072a913fc	0	0	0	0	0	0	0	0	2790	0	0	0	0	0	TGTGATGCCCTTAGATGTCCTGGGCTGCACGCGTGCTACACTGATGCATACAATAAGTTCCCGGACCGAAAGGTCTGTGGCAATCTTCAATATGCATCGTGATTGGGATAGATCTTTGTAATTATGGATCTTTAACGAGGAATTCCTAGTAATCGCAAGTCATCAGCTTGCGATGATTAAGTCCCTGCCCTTTGTACACACCGCCCGTCGCTCCTACCGATTCCGAGTGATTCGGTGAGCATTTTGGACCTGCCAAAAGTGGGAAAATTATGCGAACCAAATCACTTAGAGGAAGGAGAAGTCGTAACAAGGTTTCCGTAGGTGAAC	d__Eukaryota; p__Ciliophora; c__Intramacronucleata; o__Armophorea; f__Clevelandellida; g__Nyctotheroides	0.867309
49dc28bf32760f79047973baa36165d4	0	0	0	0	0	0	0	0	0	2124	0	0	0	0	TGTGATGCCCTTAGATGTCCTGGGCTGCACGCGTGCTACACTGATGCATACAATAAGTTCCCGGATTGAAAGGTCTGTGGCAATCTTCAATATGCATCGTGATTGGGATAGATCTTTGTAATTATGGATCTTTAACGAGGAATTCCTAGTAATCGCAAGTCATCAGCTTGCGATGATTAAGTCCCTGCCCTTTGTACACACCGCCCGTCGCTCCTACCGATTCCGAGTGATTCGGTGAGCATTTTGGACCTGCCAAAAGCGGGAAAATTATGCGAACCAAATCACTTAGAGGAAGGAGAAGTCGTAACAAGGTTTCCGTAGGTGAAC	d__Eukaryota; p__Ciliophora; c__Intramacronucleata; o__Armophorea; f__Clevelandellida; g__Nyctotheroides	0.941132
68a7981f48431f7542f6adc363f3fd83	0	0	0	0	0	0	0	0	0	0	605	0	0	0	TGTGATGCCCTTAGATGTCCTGGGCTGCACGCGTGCTACACTGATGCATACAATGAGTTCCTGGACCGAAAGGTCTGTGGCAATCTTCAATATGCATCGTGATTGGGATAGATCTTTGTAATTATGGATCTTTAACGAGGAATTCCTAGTAATCGCAAGTCATCAGCTTGCGATGATTAAGTCCCTGCCCTTTGTACACACCGCCCGTCGCTCCTACCGATTCCGAGTGATTCGGTGAGCATTTTGGACCTGTCAAAAGCGGGAAAATTATGCGAACCAAATCACTTAGAGGAAGGAGAAGTCGTAACAAGGTTTCCGTAGGTGAAC	d__Eukaryota; p__Ciliophora; c__Intramacronucleata; o__Armophorea; f__Clevelandellida; g__Nyctotheroides	0.775234
cdcc00e621f1e1c0158b61daca0aac7b	0	0	0	0	0	0	0	0	1269	270	0	0	0	0	TGTGATGCCCTTAGATGTCCTGGGCTGCACGCGTGCTACACTGATGCATACAGTAAGTTCCCGGACCGAAAGGTCTGTGGCAATCTTCAATATGCATCGTGATTGGGATAGATCTTTGTAATTATGGATCTTTAACGAGGAATTCCTAGTAATCGCAAGTCATCAGCTTGCGATGATTAAGTCCCTGCCCTTTGTACACACCGCCCGTCGCTCCTACCGATTCCGAGTGATTCGGTGAGCATTTTGGACCTGCCAAAAGCGGGAAAATTATGCGAACCAAATCACTTAGAGGAAGGAGAAGTCGTAACAAGGTTTCCGTAGGTGAAC	d__Eukaryota; p__Ciliophora; c__Intramacronucleata; o__Armophorea; f__Clevelandellida; g__Nyctotheroides	0.901157
a99b23c106b42dd8ec35579ea09f2f9c	0	0	0	0	24	0	0	0	0	0	0	0	0	0	TGTGATGCCCTTAGATGTCTTGGGCAGCACGCGTATTACAATGTTAGTGTTAACGAGATACGGGTTTGGGATTTATCTTGAACTTCCAAGTCTCCGGGAAACCGTTTTAAAAGACAAGGGAATCTTCTAAATTACTAACGTGACTGGGATTGACGGTTGTAACATCGTCATGAACGAGGAATTCCTAGTAAGTGCAGATCACTAATCTGTACTGATTACGTCCCTGTTCTTTGTACACACCGCCCGTCGCTCCTACCAATGGAATGGTAAGATGAAAGACACGGACCGGCTCTTTATGGGTAGGAAAATTGATTAAATCTTCCCGTTTGTAGGAAGGAGAAGTCGTAACAAGGTTTTCGTAGGTGAAC	d__Eukaryota	0.989787
c819298449492121b6bfe888204681fc	0	0	0	0	0	0	0	0	0	0	0	0	5	419	TGTGATGCCCTTAGATGTTCCGGGCTGCACGCGCGCTACACTGACAGAGACAACGAGTGGAGCCCCTTGTCCGAAAAGACCGGGTAAACTTGTGAAACTCTGTCGTGCTGGGGATGGAGCTTTGTAATTTTTGCTCTTCAACGAGGAATTCCTAGTAAGCGCAAGTCATCAGCTTGCGTTGACTACGTCCCTGCCCTTTGTACACACCGCCCGTCGCTACTACCGATTGAATGGCTTAGTGAGGACTTGGGAGAGTACATCGGGGAGCCAGCAATGGCACCCTGACGGCTCAAACTCTTACAAACTTGGTCATTTAGAGGAAGTAAAAGTCGTAACAAGGTATCTGTAGGTGAAC	d__Eukaryota; p__Basidiomycota; c__Ustilaginomycetes; o__Ustilaginales; f__Ustilaginaceae	0.999999
e150e03a9fd93607e6a62764fbb57892	0	0	0	0	54	0	0	0	0	0	0	0	0	0	TGTGATGCCCTTAGATGTTCGGGGCCGCACGCGCGCTACACTGAAGGGATAAGCGTGCCTTCCCTGCTCCGAAAGGAGTGGGTAATCCGCTGAAACCCCTTCGTGATTGGGATCGGGGCTTGCAATTATTCTCCGTGAACGAGGAATATCCAGTAAGCGCGAGTCATCAGCTCGCGTTGATTACGTCCCTGCCCTTTGTACACACCGCCCGTCGCTACTACCGATTGAATGGTTTAGTGAGATCCTCGGATTGGTCCGGAGGTGGCTTTACGGTTGCCTCTAGGTTCTGAGAAGACGATCGAACTTGATCATTTAGAGGAAGTAAAAGTCGTAACAAGGTTTCCGTAGGTGAAC	d__Eukaryota; p__Rotifera; c__Monogononta; o__Ploimida; f__Ploimida; g__Ploimida	0.982243
7f1d5ada738ab05d333da8f01e1add56	0	0	0	0	0	0	0	0	0	0	38	0	0	0	TGTGATGCCCTTAGATGTTCGGGGCCGCACGCGCGCTACACTGAAGGGATAAGCGTGCTTTTCCTGCTCCGAAAGGAGTGGGTAATCCGCTGAAACCCCTTCGTGATTGGGATCGGGGCTTGAAATTATTCTCCGTGAACGAGGAATTCCCAGTAAGCGCGAGTCATCAGCTCGCGTTGATTACGTCCCTGCCCTTTGTACACACCGCCCGTCGCTACTACCGATTGAATGGTTTAGTGAGATCTTCGGATTGATCCGGAGGTGGCTTCACGGCTACCTCTAGGTGTCGAGAAGATGATCAAACTTGATCATTTAGAGGAAGTAAAAGTCGTAACAAGGTTTCCGTAGGTGAAC	d__Eukaryota; p__Rotifera; c__Monogononta	0.997527
d1d0fab85222460417fb778c1e61cef7	0	0	0	0	0	0	0	0	0	0	19	0	0	0	TGTGATGCCCTTAGATGTTCGGGGCCGCACGCGCGCTACACTGAAGGGATAAGCGTGCTTTTCCTGCTCCGACAGGAGTGGGCAATCCGCTGAAACCCCTTCGTGATTGGGATCGGGGCTTGCAATTATTCTCCGTGAACGAGGAATTCCCAGTAAGCGCGAGTCATCAGCTCGCGTTGATTACGTCCCTGCCCTTTGTACACACCGCCCGTCGCTACTACCGATTGAATGGTTTAGTGAGATCTTCGGATTGATCCGGAGGTGGCTTCACGGCTACCTCTAGGTGTCGAGAAGATGATCAAACTTGATCATTTAGAGGAAGTAAAAGTCGTAACAAGGTTTCCGTAGGTGAAC	d__Eukaryota; p__Rotifera; c__Monogononta	0.979638
83bbec2aa7645a2181bc055211d48625	0	0	0	0	5	0	0	0	0	0	0	0	0	0	TGTGATGCCCTTAGATGTTCGGGGCCGCACGCGCGCTACACTGAAGGGATAAGCGTGTCTTTCCTGCTCCGAAAGGAGTGGGTAACCCGCTGAAACCCCTTCGTGATTGGGATCGGGGCTTGAAATTATTCTCCGTGAACGAGGAATTCCCAGTAAGCGCGAGTCATCAGCTCGCGTTGATTACGTCCCTGCCCTTTGTACACACCGCCCGTCGCTACTACCGATTGAATGGTTTAGTGAGATCCTCGGATTGGTCCGGAGGTGGCTTTACGGTTGCCTCTAGGTTCTGAGAAGACGATCGAACTTGATCATTTAGAGGAAGTAAAAGTCGTAACAAGGTTTCCGTAGGTGAAC	d__Eukaryota; p__Rotifera; c__Monogononta; o__Ploimida; f__Ploimida; g__Ploimida	0.988847
0484ca4db6704d949db148bc7587072e	0	0	0	0	0	0	0	0	0	0	1	0	0	0	TGTGATGCCCTTAGATGTTCGGGGCCGCACGCGTGCTACAATGGTGGTAACAGCGTGATTGTCCTCGCCCGACAGGGCTTGGCAAACAGTTGAGATATTATTATGGCTGGAATTGAGTGTTGAAATTTTCTCTCATGAACGAGGAATTCCAAGTAAATGCGAGTCATCAACTTGCATTGATTACGTCCCTGCCCTTTGTACACACCGCCCGTCGCTACCCGGGACTGAACTGTTTCGAGAAAACCGGGGATTGACTCACGGGACTTGTTCCTTGTGGTGTTGAGAACCAGTTTAATCGCGATGGTTTGAACCGGGTAAAAGTCGTAACAAGGTACCGGTAGGTGAAC	d__Eukaryota; p__Nematozoa; c__Chromadorea; o__Tylenchida; f__Tylenchida; g__Tylenchida	0.998365
2a0d6471d87c61deeb3e3566f721081d	0	0	76	0	0	0	0	0	0	0	0	0	0	0	TGTGATGCCCTTAGATGTTCGGGGCTGCACGCGCGCTACACTGAAGAAATCAACGTGTACGCTTCCATTTTCGAGAGGAATTGGTAATCCTTTGAAAACTTTTCGTGCTTGGGATAGTGAATTGCTATTATTTCACTTAAACGAGGAATTCCTAGTAAGTGCAAGTCATCAACTTGCGTTGATTACGTCCCTGCCCTTTGTACACACCGCCCGTCGCTGCCCGGGACTGAGTTGTTTCGAGAAAAGCGGAGATTGCGACAATGAATGTTTTCGGACGTTTTTTGTTGCGAGAACCGCGTTAATCGAATCGGCTTGAACCGGGCAAAAGTCGTAACAAGGTTTCCGTAGGTGAAC	d__Eukaryota; p__Nematozoa; c__Chromadorea; o__Rhabditida; f__Rhabditida; g__Rhabditida	0.877532
b7420dc8e6166b374f15775c70038ad1	0	0	0	0	0	0	0	0	0	0	0	0	9	0	TGTGATGCCCTTAGATGTTCGGGGCTGCACGCGCGCTACACTGAAGGAATCAACATGCTTCTCAACCTTGGCCGGAAGGTCTAGGTAACCCGTTGAAACTCCTTCGTGATTGGGATAGGGAATTGCAATTATTTCCCTTGAACGAGGAATTCCCAGTAAGTGCGGGTCATCAGCTCGCGCTGATTACGTCCCTGCCCTTTGTACACACCGCCCGTCGCTACTACCGATTGGAGGTAGAGCAGAGGCCTCGGGATTGATCTCTGGACTGGTTTCCGCTAGCCCAGAGTATTGAGAACTTGGTCTATGCCCTAGCTTTAGAGGAAGTAAAAGTCGTAACAAGGTTTCCGTAGGTGAAC	d__Eukaryota; p__Nematozoa; c__Enoplea; o__Triplonchida; f__Triplonchida; g__Triplonchida	0.978011
f3eea20c499cd9f8e46bcdb974bdf298	0	0	0	0	0	0	0	0	0	2	0	0	0	0	TGTGATGCCCTTAGATGTTCGGGGCTGCACGCGTGCTACACTGGAGTCTGCAACGTGCTCCATGGCCGAAGGGTCACTGGTAAACCGTTGAAAAGATTCCGTGATCGGGATAGGGAATTGCAATTATTTCCCTTGAACGAGGAATTCCTAGTAAGTGTGAGTCATCATCTCGCTCTTAATACGTCCCTGCGATTTGTACACACCGCCCGTCGCTACCCGGGACTGAACCGTTTCGAGAAATCCAGGGAATCGTTCGCGGGACTTGTTCCTTGCGAGTGGTGAACTGGCTTGATCGCGACGGTTTGAACCGGGTAAAAGTCGTAACAAGGTACCGGTAGGTGAAC	d__Eukaryota; p__Nematozoa; c__Chromadorea; o__Rhabditida; f__Rhabditida; g__Rhabditida	0.997961
0886b4e2d48ab69274b1b1cca79d2b60	0	0	0	0	21	0	0	0	0	0	0	0	0	0	TGTGATGCCCTTAGATGTTCGGGGCTGCACGCGTGCTACACTGGAGTCTGCAACGTGTTCCATGGCCGAAGGGTCACTGGTAAACCGTTGAAAAGACTCCGTGATCGGGATAGGGAATTGCAATTATTCCCCTTGAACGAGGAATTCCTAGTAAGTGTGAGTCATCATCTCGCTCTTAATACGTCCCTGCGATTTGTACACACCGCCCGTCGCTACCCGGGACTGAACCGTTTCGAGAAATCTAGGGAATCGTCGGCGGGACTTGTTCCCTGCAGATGGTGAACTGGCTTGATCGCGACGGTTTGAACCGGGTAAAAGTCGTAACAAGGTACCGGTAGGTGAAC	d__Eukaryota; p__Nematozoa; c__Chromadorea; o__Rhabditida; f__Rhabditida; g__Rhabditida	0.996753
47735cb5c5f2a8f27f3282c12e9730b5	0	0	0	0	15	0	0	0	0	0	0	0	0	0	TGTGATGCCCTTAGATGTTCTAGGCCGCACGCGCGCTACACTGATGAAATCAACGAGTTTTTTCCTTGGCCAGAAGGTCTGGGTAATCTGGTAAAATTTCATTGTGCTGGGGATTGTCCATTGCAATTATTGGACATCAACAAGGAATTCCTAGTAAGCCCAAGTCATCAGCTTGCGTTGATTACATCCCTGCCCTTTGTACACACCGCCCGTTGCTACTACCAATTGAATGGCTTAGTGAGACCTTTGGATTGGCGTTTGGCAGCTGGCAACAGCAGCTAATTGCTGAGAAGTTGGTCAAGCTTGGTCATTTAGAGGAAGTAAAAGTTGTAACAAGGTTTCCGTAGGTGAAC	d__Eukaryota; p__Zoopagomycota; c__Basidiobolomycetes; o__Basidiobolales; f__Basidiobolaceae; g__Basidiobolus	0.999611
5f49eca9e3b4a59b1453462af456fa09	0	0	0	0	143	0	0	0	0	0	0	0	0	0	TGTGATGCCCTTAGATGTTCTGGGCCACACGCGCGCTACAATGAAGGTATCAACGTGTGTTCCTTGGCCGAGAGGCCCGGGTAACCCGCTGAACCACCTTCGTGCTTGGGACTGGGGCTTGAAATTGTTCCCCATGAACGAGGAATTCCCAGTAAAGGCGTGTCACTAGCACGCCTTGATTACGTCCCTGCCCTTTGTACACACCGCCCGTCGCTACTACCGATTGAATGAATTAGTGAGGTCTTCGGACCACCGCGCGGTTCTCGTCCCTCGGGACCCCCGTCGCTGCAGGGAAGATGATCGAACTTGTTCATTTAGAGGAAGTAAAAGTCGTAACAAGGTTTCCGTAGGTGAAC	d__Eukaryota; p__Arthropoda; c__Insecta; o__Thysanoptera; f__Thysanoptera; g__Thysanoptera	0.999926
ca079a649ab05b2ad34c6e38d1aaed60	0	0	0	0	0	0	0	0	16	0	0	0	0	0	TGTGATGCCCTTAGATGTTCTGGGCCGCAAGCGCGCTACACTGATGCAATCAACGAGCCTAGCCTTGGTCGAGAGACCCGGGTAATCTTGTAAACTGCATCGTGATGGGGCTAGACTCTTGCAATTATTAGTCTTCAACGAGGAATGCCTAGTAAGCGCAAGTCATCAGCTTGCGTTGATTACGTCCCTGCCCTTTGTACACACCGCCCGTCGCTCCTACCGATTGGATGTGCTGGTGAAGCGCTCGGATTGGCTGCCAGTGGCGGTCTCCGCCACGAGCAGCCGAGAAGTTCGTTAAACCCTCCCATCTAGAGGAAGGAGAAGTCGTAACAAGGTCTCCGTAGGTGAAC	d__Eukaryota; p__Chlorophyta; c__Trebouxiophyceae; o__Trebouxiophyceae; f__Trebouxiophyceae; g__Trebouxiophyceae	0.944587
2d52ef2d0d72e43c14b7089af2d16292	0	0	0	0	0	0	0	0	0	0	0	0	33	0	TGTGATGCCCTTAGATGTTCTGGGCCGCACACGCGCTACAATGAAAAAGGCAGCGTGTTTTCCTGGCTTGATAGAGCTGGGTAACCCAATCAAACTTTTTCATGATTGGGATTGAGGTTTGCAATTATCCTTCATGAACGAGGAATTCCCAGTAAGTGCAAGTCATAAGCTTGTGCTGACTACGTCCCTGCCCTTTGTACACACCGCCCGTCGCTACTACCGATTGAATGATTTAGTGAGGACTTCGGACTGGTGCCAATGCGGCCTCATGGTTGCGTTGGTTACTGGGAAGATGCCCAAACTGCCTCATTTAGAGGAAGTAAAAGTCGTAACAAGGTTTCCGTAGGTGAAC	d__Eukaryota; p__Arthropoda; c__Ostracoda; o__Podocopida; f__Podocopida; g__Podocopida	0.968162
6243885c6dae5b33da16210a988a2ac8	0	0	0	0	0	0	0	0	0	0	0	2	0	0	TGTGATGCCCTTAGATGTTCTGGGCCGCACACGCGCTACAATGAAAAAGGCAGCGTGTTTTCCTGGCTTGATAGAGCTGGGTAACCCAATCAAACTTTTTCATGATTGGGATTGAGGTTTGCAATTATCCTTCATGAACGAGGAATTCCCAGTAAGTGCAAGTCATCAGCTTGCGTTGATTACGTCCCTGCCCTTTGTACACACCGCCCGTCGCTACTACCGATTGAATGGCTTAGTGAGACCTTCGGATTGGCGTTTGGCAGCTGGCAACAGCAGCTAATTGCTGAGAAGTTGGTCAAACTTGGTCATTTAGAGGAAGTAAAAGTCGTAACAAGGTTTCCGTAGGTGAAC	d__Eukaryota	0.999988
21eb967e9170af261b6171b155eb3f01	0	0	0	0	0	0	0	0	0	3	0	311	0	0	TGTGATGCCCTTAGATGTTCTGGGCCGCACACGCGCTACACTGAAGGGATCATCGTGTTCATCCTAGCCTGGGAAGGCTGGGAAACCCGTTGAATTCTCTTCGTGCTTGGGATTGAGGCTTGCAATTGTTTCTCATGAACGAGGAATTCCCAGTAAGTGCGAGTCATAAGCTCGCGCTGATTACGTCCCTGCCCTTTGTACACACCGCCCGTCGCTACTACCGATTGAATGATTTAGTGAGGACTTCGGACTGCGCGCTTGTGGGGCACTCGTGTCCTGCTGGCGATCGGGAAGATGTCCAAACTGTATCATTTAGAGGAAGTAAAAGTCGTAACAAGGTTTCCGTAGGTGAAC	d__Eukaryota; p__Arthropoda; c__Ostracoda; o__Podocopida; f__Podocopida; g__Podocopida	0.998773
a2e5710fe214f615350532c032cc5ae4	44	0	0	0	0	0	0	0	0	0	0	0	0	0	TGTGATGCCCTTAGATGTTCTGGGCCGCACACGCGCTACACTGAATGGATCAGCTAGTTTTTCCCTCTCCGAGAGGAACGGGTAAACTGTTGAACCCCATTCGTGGTAGGGATCGGAGCTTGCAATTGTTCTCCGTGAACCAGGAATTCCCAGTAGGCGCAAGTCATAAGCTTGCGTCGATTACGTCCCTGCCCTTTGTACACACCGCCCGTCGCTACTACCGATTGAGCGTTTTAGTGAGGTCCTCGGACTGTTTGCCTGGCGGTTCACGCTGCCTCGCTAGTGGAAAGACGACCAAACTGTAGCGCTTAGAGGAAGTAAAAGTCGTAACAAGGTTTCCGTAGGTGAAC	d__Eukaryota; p__Arthropoda; c__Maxillopoda; o__Calanoida; f__Calanoida; g__Calanoida	0.992244
f64011be9821b488b8d33f01d2e98858	0	0	0	0	0	0	0	0	32	0	0	0	0	0	TGTGATGCCCTTAGATGTTCTGGGCCGCACACGCGCTACACTGAATGGATCAGCTAGTTTTTCCCTCTCCGAGAGGAGCGGGTAAACTGTTGAACCCCATTCGTGGTAGGGATCGGAGCTTGCAATTGTTCTCCGTGAACCAGGAATTCCCAGTAGGCGCAAGTCATAAGCTTGCGTCGATTACGTCCCTGCCCTTTGTACACACCGCCCGTCGCTACTACCGATTGAGCGTTTTAGTGAGGTCCTCGGACTGTTTGCCTGGCGGTTCACGCTGCCTCGCTAGTGGAAAGACGACCAAACTGTAGCGCTTAGAGGAAGTAAAAGTCGTAACAAGGTTTCCGTAGGTGAAC	d__Eukaryota; p__Arthropoda; c__Maxillopoda; o__Calanoida; f__Calanoida; g__Calanoida	0.992986
cd3d18db0089d4368edad576a3d03828	0	0	0	2	0	0	0	0	0	0	0	0	0	0	TGTGATGCCCTTAGATGTTCTGGGCCGCACACGCGCTACACTGAATGGATCAGCTAGTTTTTCCCTCTCCGAGAGGAGCGGGTAAACTGTTGAACCCCATTCGTGGTAGGGATCGGAGCTTGCAATTGTTCTCCGTGAACCAGGAATTCCCAGTAGGCGCAAGTCATAAGCTTGCGTCGATTACGTCCCTGCCCTTTGTACACACCGCCCGTCGCTGCCCGGGACTGAGCCGTTTCGAGAAAAGCGGGGACTGCTGTTTCGAGACCCTTCGGGGTGGAGATTCCTTGGTGGAAACCGCCTTAATCGCAGTGGCTTGAACCGGGCAAAAGTCGTAACAAGGTTTCCGTAGGTGAAC	d__Eukaryota	0.999563
2d05a8f756b3e34cc4fe6babb2948d90	0	0	0	0	0	0	0	0	0	0	38	0	0	0	TGTGATGCCCTTAGATGTTCTGGGCCGCACGCGCGCTACAATAATACATTCGACGAGTTTCTCCTGACTTGGTGAAGTTGGGTAATCTCATGAATGTGTATTGTGATGGGGATTGCCCATTGTAATTATTGATCATGAACGAGGAATTCCTAGTAAGCGTAAGTCATCAGCTTGCGCTGGTTATGTCCCTGCCCTTTGTACACACCGCCCGTCGCATCAATCGATTGGATGATTCGGTGAATGGTTCAGATTGGGTTACAGCTAGCAATAGTTGAAGCCTAAGAAGTTTTGTAAACCCAACCATCTAGAGAATGGTCAAGTCGTAACACGGTATCTGTAGGTGAAC	d__Eukaryota; p__Apicomplexa; c__Conoidasida; o__Gregarinasina; f__Eugregarinorida; g__Eugregarinorida	0.871239
b59075126ccf4949305b886136747398	0	0	0	0	131	0	0	0	0	0	0	0	0	0	TGTGATGCCCTTAGATGTTCTGGGCCGCACGCGCGCTACAATGAAGGTATCAACGTGTGTTCCTTGGCCGAGAGGCCCGGGTAACCCGCTGAACCACCTTCGTGCTTGGGACTGGGGCTTGAAATTGTTCCCCATGAACGAGGAATTACCAGTAAAGGCGTGTCACTAGCACGCCTTGATTACGTCCCTGCCCTTTGTACACACCGCCCGTTGCTACTACCGATTGAATGAATTAGTGAGGTCTTCGGACCAGCGCGCGGTTCTCGTCCCTCGGGAACCCCGTCGCTGCAGGGAAGATGATCGAACTTGTTCATTTAGAGGAAGTAAAAGTCGTAACAAGGTTTCCGTAGGTGAAC	d__Eukaryota; p__Arthropoda; c__Insecta; o__Thysanoptera; f__Thysanoptera; g__Thysanoptera	0.999947
6f2539631d30e9d31a1aa3411a8e9bc5	0	0	35	0	0	0	0	0	0	0	0	0	0	0	TGTGATGCCCTTAGATGTTCTGGGCCGCACGCGCGCTACAATGAAGGTATCAACGTGTGTTCCTTGGCCGAGAGGCCCGGGTAACCCGCTGAACCACCTTCGTGCTTGGGACTGGGGCTTGAAATTGTTCCCCATGAACGAGGAATTCCCAGTAAAGGCGTGTCACCAGCACGCCTTGATTACGTCCCTGCCCTTTGTACACACCGCCCGTCGCTACTACCGATTGAATGAATTAGTGAGGTCTTCGGACCAGCGCGCGGTTCTCGTCCCTCGGGACCCCCGTCGCTGCAGGGAAGATGATCGAACTTGTTCATTTAGAGGAAGTAAAAGTCGTAACAAGGTTTCCGTAGGTGAAC	d__Eukaryota; p__Arthropoda; c__Insecta; o__Thysanoptera; f__Thysanoptera; g__Thysanoptera	0.999934
8b35cafa9da99922470eebe7a5e58499	0	0	0	265	21514	0	0	0	0	0	0	0	0	0	TGTGATGCCCTTAGATGTTCTGGGCCGCACGCGCGCTACAATGAAGGTATCAACGTGTGTTCCTTGGCCGAGAGGCCCGGGTAACCCGCTGAACCACCTTCGTGCTTGGGACTGGGGCTTGAAATTGTTCCCCATGAACGAGGAATTCCCAGTAAAGGCGTGTCACTAGCACGCCTTGATTACGTCCCTGCCCTTTGTACACACCGCCCGTCGCTACTACCGATTGAATGAATTAGTGAGGTCTTCGGACCAGCGCGCGGTTCTCGTCCCTCGGGACCCCCGTCGCTGCAGGGAAGATGATCGAACTTGTTCATTTAGAGGAAGTAAAAGTCGTAACAAGGTTTCCGTAGGTGAAC	d__Eukaryota; p__Arthropoda; c__Insecta; o__Thysanoptera; f__Thysanoptera; g__Thysanoptera	0.999982
a08424cc9bd9057efd1334fce4bf3a5c	0	0	0	0	706	0	0	0	0	0	0	0	0	0	TGTGATGCCCTTAGATGTTCTGGGCCGCACGCGCGCTACAATGAAGGTATCAACGTGTGTTCCTTGGCCGAGAGGCCCGGGTAACCCGCTGAACCACCTTCGTGCTTGGGACTGGGGCTTGAAATTGTTCCCCATGAACGAGGAATTCCCAGTAAAGGCGTGTCACTAGCACGCCTTGATTACGTCCCTGCCCTTTGTACACACCGCCCGTCGCTACTACCGATTGAATGAATTAGTGAGGTCTTCGGACCAGCGCGCGGTTCTCGTCCCTCGGGACCCCCGTCGCTGCAGGGAAGATGATCGGACTTGTTCATTTAGAGGAAGTAAAAGTCGTAACAAGGTTTCCGTAGGTGAAC	d__Eukaryota; p__Arthropoda; c__Insecta; o__Thysanoptera; f__Thysanoptera; g__Thysanoptera	0.999929
3ce27d9267bfce6b9110783e55b85185	0	0	0	0	4	0	0	0	0	0	0	0	0	0	TGTGATGCCCTTAGATGTTCTGGGCCGCACGCGCGCTACAATGAAGGTATCAACGTGTGTTCCTTGGCCGAGAGGCCCGGGTAACCCGCTGAACCACCTTCGTGCTTGGGACTGGGGCTTGAAATTGTTCCCCATGAACGAGGAATTCCCAGTAAAGGCGTGTCACTAGCACGCCTTGATTACGTCCCTGCCCTTTGTACACACCGCCCGTCGCTACTACCGATTGAATGGCTTAGTGAGGCTTTCGGATTGGCGCCTAGCAGCTGGCAACAGCAGCTGGATGCTGAAAAGTTATCCAAACTTGGTCATTTAGAGGAAGTAAAAGTCGTAACAAGGTTTCCGTAGGTGAAC	d__Eukaryota; p__Arthropoda; c__Insecta; o__Thysanoptera; f__Thysanoptera; g__Thysanoptera	0.990638
a8d08583e8b40509472a9a7298e70e74	0	0	0	0	0	0	0	0	0	0	0	0	23	0	TGTGATGCCCTTAGATGTTCTGGGCCGCACGCGCGCTACAATGATGCACGCAGCGAGTTTACCTGATTCGAAGGAATTGGGCAATCTTGTGAATGTGTATCGTGTTAGGAACTGACAATTGCAATTATTTGTCACGAACGAGGAATTCCTAGTAAGCGCAAGTCACTAGCTTGCGCTGATTACGTCCCTGCCCTTTGTACACACCGCCCGTCGCCTCAATCGACTGGATGTTTTGGTGAATTATTCGGACCAGCACATAAATGGCAACATTTATATGCAGGAAAGTCTTGTGAACCATAACATCTGAAGAATGAGAAAGTCGTAACACGGTATCTGTAGGTGAAC	d__Eukaryota	0.997963
d2058aea087c528d828346c8881cb716	0	0	0	4	0	0	0	0	0	0	0	0	0	0	TGTGATGCCCTTAGATGTTCTGGGCCGCACGCGCGCTACAATGGTGGATTCAACGAGTTTGTGTTCTTGGCCGAAAGGCCTGGATAATCTTTTGAAATTCCACCGTGCTGGGGCTTGCGGCTTGCAACTAGCCGCACCAACGAGGAATTCCTAGTATACGCATGTCATCAACATGCATAGATTACGTCCCTGCCCTTTGTACACACCGCCCGTCGCTCCTACTGATTGGATGCTCCGGTGAAAAGTCGGGAGTGCGTGCTGGGTGTTAGCAATAGCATCCGGTGTGTGCAAACCTCTTTGAATTGTAGTATCTAGAAGAAGGAGAAGTCGTAACAAGGTTTCCGTAGGTGAAC	d__Eukaryota	0.999309
b9fed4a35c1cd418b8ccd6f6a9dedbf3	0	0	14	0	0	0	0	0	0	0	0	0	0	0	TGTGATGCCCTTAGATGTTCTGGGCCGCACGCGCGCTACACTGAAGGAATCAACGTGTTTTCCTTGACCGAGAGGTCCGGGTAACCCGCTGAAACTCCTTCGTGCTAGGGATTGGGGTTTGCAATTGTTCCCCATGAACGAGGAATTCCCAGTAAGTGCGGATCATTAAGTTCGCGTTGATTACGTCCCTGCCCTTTGTACACACCGCCCGTCGCTACTACCGATTGAATGATTTAGTGAGGTCTTCGGATCGGTACGCGTCGACTTCTTCGCGGGAGTTGCCGGTGTTACCGAAAAGATGACCAAACTTGATCATTTAGAGGAAGTAAAAGTCGTAACAAGGTTTCCGTAGGTGAAC	d__Eukaryota; p__Arthropoda	0.986127
f7b11f15f882285487660bfbf4c8cc52	0	0	315	0	0	0	0	0	0	0	0	0	0	0	TGTGATGCCCTTAGATGTTCTGGGCCGCACGCGCGCTACACTGAAGGAATCAGCGTGTCCTCCCTGGCCGAGCGGCCCGGGTAACCCGCTGAACCTCCTTCGTGCTAGGGATTGGGGCTTGCAATTGTTCCCCATGAACGAGGAATTCCCAGTAAGCGCGAGTCATAAGCTCGCGTTGATTACGTCCCTGCCCTTTGTACACACCGCCCGTCGCTACTACCGATTGAATGATTTAGTGAGGTCTTCGGACCGGTACGCGGCGGCGTTTCGACGTCGCCGATGCTGCTGGGAAGATGACCAAACTTGATCATTTAGAGGAAGTAAAAGTCGTAACAAGGTTTCCGTAGGTGAAC	d__Eukaryota; p__Arthropoda; c__Insecta	0.949471
3955a5d549467ce7bda2031b48c01771	0	0	13	0	0	0	0	0	0	0	0	0	0	0	TGTGATGCCCTTAGATGTTCTGGGCCGCACGCGCGCTACACTGAAGGAATCAGCGTGTCCTCCCTGGCCGAGCGGCCCGGGTAACCCGCTGAACCTCCTTCGTGCTAGGGATTGGGGCTTGCAATTGTTCCCCATGAACGAGGAATTCCCAGTAAGCGCGAGTCATAAGCTCGCGTTGATTACGTCCCTGCCCTTTGTACACACCGCCCGTCGCTACTACCGATTGAATGATTTAGTGAGGTCTTCGGACTGGTACGCGGTGGCGTTTCGGCGTCGCCGATGTTGCTGGGAAGATGACCAAACTTGATCATTTAGAGGAAGTAAAAGTCGTAACAAGGTTTCCGTAGGTGAAC	d__Eukaryota; p__Arthropoda; c__Insecta	0.958553
935217e31d7eca2807ffb5afbd70ca7c	0	0	0	0	0	0	0	0	35	0	0	0	0	0	TGTGATGCCCTTAGATGTTCTGGGCCGCACGCGCGCTACACTGAAGGAATCAGCGTGTCTTCCCTGGCCGAAAGGCCCGGGTAACCCGCTGAACCTCCTTCGTGCTAGGGATTGGGGCTTGCAATTATTCCCCATGAACGAGGAATTCCCAGTAAGCGCGAGTCATAAGCTCGCGTTGATTACGTCCCTGCCCTTTGTACACACCGCCCGTCGCTACTACCGATTGAATGATTTAGTGAGGTCTTCGGACTGGTACGCGGCAATGCCTCGGCATTGCCGATGTTGCCGGGAAGATGACCAAACTTGATCATTTAGAGGAAGTAAAAGTCGTAACAAGGTTTCCGTAGGTGAAC	d__Eukaryota; p__Arthropoda; c__Insecta; o__Hymenoptera; f__Hymenoptera; g__Hymenoptera	0.914059
cb85e896fcdfa13d662ce080a24edc77	0	0	50	0	0	0	0	0	0	0	0	0	0	0	TGTGATGCCCTTAGATGTTCTGGGCCGCACGCGCGCTACACTGAAGGAATCAGCGTGTCTTCCCTGGCCGAACGGCCCGGGTAACCCGCTGAACCTCCTTCGTGCTAGGGATTGGGGCTTGCAATTGTTCCCCATGAACGAGGAATTCCCAGTAAGCGCGAGTCATAAGCTCGCGTTGATTACGTCCCTGCCCTTTGTACACACCGCCCGTCGCTACTACCGATTGAATGATTTAGTGAGGTCTTCGGACCGGTGCGCGGCGGCGTTACCACGTCGCCGATGTTGCTGGGAAGATGACCAAACTTGATCATTTAGAGGAAGTAAAAGTCGTAACAAGGTTTCCGTAGGTGAAC	d__Eukaryota; p__Arthropoda; c__Insecta	0.959014
456a16be543862ab690e743f6424526e	0	0	0	0	0	16	0	0	0	0	0	0	0	0	TGTGATGCCCTTAGATGTTCTGGGCCGCACGCGCGCTACACTGAAGGGATCAGCGTGTCTTCCCTTCCCGAGAGGGACGGGTAACCCGCTGAACCCCCTTCGTGGTAGGGATCGGGGCTTGCAATTATTCCCCGTGAACCAGGAATTCCCAGTAAGCGCAAGTCATAAGCTTGCGTTGATTACGTCCCTGCCCTTTGTACACACCGCCCGTCGCTACTACCGATTGAACGTTTTAGTGAGGTATTTGGACTGGGCCTCTGGGGGTTCACGCCCCTAGTGTTGCCCGGGAAGACTCCCAAACTTGAGCGTTTAGAGGAAGTAAAAGTCGTAACAAGGTTTCCGTAGGTGAAC	d__Eukaryota; p__Arthropoda; c__Maxillopoda	0.999961
093c317c003d8d87e00beab8b9a808a2	0	0	38	0	132	0	0	0	0	0	0	0	0	0	TGTGATGCCCTTAGATGTTCTGGGCCGCACGCGCGCTACACTGAAGGGATCAGCGTGTCTTCCCTTTCCGAGAGGAACGGGTAACCCGCTGAACCCCCTTCGTGGTAGGGATCGGGGCTTGCAATTATTCCCCGTGAACCAGGAATTCCCAGTAAGCGCAAGTCATAAGCTTGCGTTGATTACGTCCCTGCCCTTTGTACACACCGCCCGTCGCTACTACCGATTGAACGTTTTAGTGAGGTATTTGGACTGGGCCTCTGGCGGTTCACGCCGCTAGTGTTGCCCGGGAAGACTCCCAAACTTGAGCGTTTAGAGGAAGTAAAAGTCGTAACAAGGTTTCCGTAGGTGAAC	d__Eukaryota; p__Arthropoda; c__Maxillopoda	0.999968
20b46744b1843222e5f24991f21cbc9a	0	0	0	0	0	0	0	0	0	1	0	0	0	0	TGTGATGCCCTTAGATGTTCTGGGCCGCACGCGCGCTACACTGAAGGGATCAGCGTGTCTTCCCTTTCCGAGAGGAACGGGTAACCCGCTGAACCCCCTTCGTGGTAGGGATCGGGGCTTGCAATTATTCCCCGTGAACCAGGAATTCCCAGTAAGCGCAAGTCATAAGCTTGCGTTGATTACGTCCCTGCCCTTTGTACACACCGCCCGTCGCTACTACCGATTGAATGGCTTAGTGAGGCCTCAGGATTGGTTTAGGGCCGGAGGCAACTCCAGCCTGGAACCGAGAATCTGGTCAAACTTGGTCATTTAGAGGAAGTAAAAGTCGTAACAAGGTTTCCGTAGGTGAAC	d__Eukaryota; p__Arthropoda; c__Maxillopoda	0.886348
a2047118dda9bb675528b028b461cbad	0	0	0	0	12	0	0	0	0	0	0	0	0	0	TGTGATGCCCTTAGATGTTCTGGGCCGCACGCGCGCTACACTGACAAAGCCAGCGAGTATTTTATTCCTTGGCCGGAAGGTCTGGGTAATCTTGTGAAACTTTGTCGTGCTGGGGATAGAGCATTGCAATTATTGCTCTTCAACGAGGAATTCCTAGTAAGCGCAAGTCATCAGCTTGCGTTGATTACGTCCCTGCCCTTTGTACACACCGCCCGTCGCTACTACCGATTGAATGGCTTAGTGAGATCTTCGGATTGGCTTTTGGGAGCTGGCAACGGCATCTGATGGCTGAAAAGTTGATCAAACTTGGTCATTTAGAGGAAGTAAAAGTCGTAACAAGGTTTCCGTAGGTGAAC	d__Eukaryota; p__Basidiomycota; c__Agaricomycetes	0.842656
d496663f0dd182aeb4b08204517a697f	0	0	0	1	0	0	0	0	0	0	0	0	0	0	TGTGATGCCCTTAGATGTTCTGGGCCGCACGCGCGCTACACTGACAAAGTCAGCGAGTATATAACCTTGGCCGGAAGGCCTGGGCAATCTTGTGAAACTTTGTCGTGCTGGGGATAGACCATTGCAATTATTGGTCTTCAACGAGGAATTCCTAGTAAGCGCAAGTCATCAGCTTGCGTTGATTACGTCCCTGCCCTTTGTACACACCGCCCGTCGCTACTACCGATTGAATGATTTAGTGAGGTCTTCGGACTGGGGCCCGGCGAGACATCCTCGCGTTGTCACGCCGGCTTGCTTTGGGAAGATGACCGAACTTGACCATTTAGAGGAAGTAAAAGTCGTAACAAGGTTTCCGTAGGTGAAC	d__Eukaryota	1
f436528fbc512c233464836ba6b6d827	0	0	0	1	0	0	0	0	0	0	0	0	0	0	TGTGATGCCCTTAGATGTTCTGGGCCGCACGCGCGCTACACTGACAAAGTCAGCGAGTATATAACCTTGGCCGGAAGGCCTGGGCAATCTTGTGAAACTTTGTCGTGCTGGGGATAGACCATTGCAATTATTGGTCTTCAACGAGGAATTCCTAGTAAGCGCAAGTCATCAGCTTGCGTTGATTACGTCCCTGCCCTTTGTACACACCGCCCGTCGCTACTACCGATTGAATGGCTTAGTGAGACCTTCGGATTGGCGTTTGGCAGCTGGCAACAGCAGCTAATTGCTGAGAAGTTGGTCAAACTTGGTCATTTAGAGGAAGTAAAAGTCGTAACAAGGTTTCCGTAGGTGAAC	d__Eukaryota	1
a4aa93f6a08d83350162002890e19871	0	0	0	1	0	0	0	0	0	0	0	0	0	0	TGTGATGCCCTTAGATGTTCTGGGCCGCACGCGCGCTACACTGACAAAGTCAGCGAGTATATAACCTTGGCCGGAAGGCCTGGGCAATCTTGTGAAACTTTGTCGTGCTGGGGATAGACCATTGCAATTATTGGTCTTCAACGAGGAATTCCTAGTAAGCGCAAGTCATCAGCTTGCGTTGATTACGTCCCTGCCCTTTGTACACACCGCCCGTCGCTCCTACCGATTGAATGGTCCGGTGAAGTGTTCGGATCGCGGCGATGTGGGCGGTTCGCTGCCGACAACGTCGCGAGAAGTCCACTGAACCTTATCATTTAGAGGAAGGAGAAGTCGTAACAAGGTTTCCGTAGGTGAAC	d__Eukaryota	0.999999
752dbe74ca09438c5bd7cd847605a630	0	0	0	0	0	0	0	0	0	0	8	0	0	0	TGTGATGCCCTTAGATGTTCTGGGCCGCACGCGCGCTACACTGACAACAGCAGCAAGTAATTCACCTTGGCCGGAAGGTCTGGGTAATCTTCTGAAATGTTGTCGTGCTGGGGATAGTCCTTTGCAATTATTGGACTTCAACGAGGAATTCCTAGTAAGCGTAAGTCATCAGCTTGCGTTGATTACGTCCCTGCCCTTTGTACACACCGCCCGTCGCTAGTACCGATTGAATGGCTTAGTGAGACCCTCGGATTAGCGGCTCTATGGTGGCAACACCATTAAGCTGCCGAGAAGTTGGTCAAACTTGGTCATTTAGAGGAACTAAAAGTCGTAACAAGGTAACCGTAGGTGAAC	d__Eukaryota; p__Chytridiomycota; c__Chytridiomycetes; o__Rhizophydiales; f__Rhizophydiaceae	0.816064
2e1b5a3d755eb1b15aadd5e414060087	0	0	0	11	0	0	0	0	0	0	0	0	0	0	TGTGATGCCCTTAGATGTTCTGGGCCGCACGCGCGCTACACTGACACAGTCAGCGAGTACTGCCTTGACCGAGAGGTCTGGGAAATCTTGTGAAACTGTGTCGTGCTGGGGATAGACCATTGCAATTATTGGTCTTCAACGAGGAATTCCTAGTAAGCGCAAGTCATCAGCTTGCGTTGATTACGTCCCTGCCCTTTGTACACACCGCCCGTCGCTACTACCGATTGAATGGCTTAGTGAGACCTTCGGATTGGCGTTTGGCAGCTGGCAACAGCAGCTAATTGCTGAGAAGTTGGTCAAACTTGGTCATTTAGAGGAAGTAAAAGTCGTAACAAGGTTTCCGTAGGTGAAC	d__Eukaryota	1
d6bf7e03c34a8799214370fc9ab53806	0	0	0	0	17	0	0	0	0	0	0	0	0	0	TGTGATGCCCTTAGATGTTCTGGGCCGCACGCGCGCTACACTGACAGAGCCAACGAGTACATTTCCTTGGCCGGAAGGTCTGGGTAATCTTGTTAAACTCTGTCGTGCTGGGGATAGAGCATTGCAATTATTGCTCTTCAACGAGGAATTCCTAGTAAGCGCAAGTCATCAGCTTGCGTTGATTACGTCCCTGCCCTTTGTACACACCGCCCGTCGCTACTACCGATTGAATGGCTTAGTGAGGCTTCCGGACGGGCCCGAGGAGGTCGGCAACGACCACCTTGGGCCGGAAAGTTAGTCAAACTTGGTCATTTAGAGGAAGTAAAAGTCGTAACAAGGTTTCCGTAGGTGAAC	d__Eukaryota; p__Ascomycota; c__Pezizomycetes; o__Pezizales	0.884708
68e985cd9cb5adea5255af6b1bd13c42	0	0	0	0	0	0	2	0	0	0	0	0	0	0	TGTGATGCCCTTAGATGTTCTGGGCCGCACGCGCGCTACACTGACAGAGCCAACGAGTATAAACCTTAATTCGAGAGATTTGGGTAATCTTGTTAAACTCTGTCGTGCTGGGGATAGGGCATTGCAATTATTGCCCTTCAACGAGGAATATCTAGTAAGCGCAAGTCATCAGCTTGCGTTGATTACGTCCCTGCCCTTTGTACACACCGCCCGTCGCTACTACCGATTGAATGGCTTAGTGAGACCTTCGGATTGGCGTTTGGCAGCTGGCAACAGCAGCTAATTGCTGAGAAGTTGGTCAAACTTGGTCATTTAGAGGAAGTAAAAGTCGTAACAAGGTTTCCGTAGGTGAAC	d__Eukaryota	1
f4a86ed25dedebfc755faee642b0fa37	0	0	0	0	16	0	0	0	0	0	0	0	0	0	TGTGATGCCCTTAGATGTTCTGGGCCGCACGCGCGCTACACTGACAGAGCCAACGAGTCCAACATCTTTGCTTGAAGGTCTGGGTAATCTTATTAAACTCTATCGTGCTGGGAATAGAGCATTGCAATTATTGCTCTTCAATGAGGAATTCCAAGTAAGGGCAAGTCACTAGCTTGCGTTGATTACGTCCCTGCCCTTTGTACACACCGCCTGTCGCTACTATCGATTGAATGGCTTAGTGAGGCTTTTGGACGGGTCTGTGGACGTCTGCAACGACAACTTACGGGCCGGAAAATCAGTCAAACTTGGTCATTTAGAGGCAGTAAAAGTCATAACATGGTTTCCGTAGGTGAAC	d__Eukaryota	0.999998
254877a3e88b35402a87ea7e69f911ae	0	0	0	0	0	0	0	0	0	0	0	0	0	15	TGTGATGCCCTTAGATGTTCTGGGCCGCACGCGCGCTACACTGACAGAGCCAACGAGTTAACCACCTTGCCCGAAAGGGTTGGGTAATCTTGTTAAACTCTGTCGTGCTGGGGATAGGGCATTGCAATTATTGCCCTTCAACGAGGAATGCCTAGTAAGCGTATGTCATCAGCATGCGTTGATTACGTCCCTGCCCTTTGTACACACCGCCCGTCGCTACTACCGATTGAATGGCTCAGTGAGGCGTTCGGACTGGCTCAGGGAGGTCGGCAACGACCACCCAGAGCCGGAAAGTTCGTCAAACTCGGTCATTTAGAGGAAGTAAAAGTCGTAACAAGGTTTCCGTAGGTGAAC	d__Eukaryota; p__Ascomycota; c__Dothideomycetes	0.879414
8e99a89dab0110bb17a12c92067297f4	0	0	0	0	0	0	84	0	0	0	0	0	0	0	TGTGATGCCCTTAGATGTTCTGGGCCGCACGCGCGCTACACTGACAGAGCCAACGAGTTATTCACCTTGGCCGGAAGGTCTGGGTAATCTTGTTAAACTCTGTCGTGCTGGGGATAGAGCATTGCAATTATTGCTCTTCAACGAGGAATGCCTAGTAAGCGCATGTCATCAGCATGCGTTGATTACGTCCCTGCCCTTTGTACACACCGCCCGTCGCTACTACCGATTGAATGGCTCAGTGAGGCCTCCGGACTGGCTCGAAGAGGTTGGCAACGACCACTTCGAGCCGGAAAGCTGGTCAAACTCGGTCATTTAGAGGAAGTAAAAGTCGTAACAAGGTTTCCGTAGGTGAAC	d__Eukaryota; p__Ascomycota; c__Dothideomycetes; o__Pleosporales; f__Didymellaceae	0.88456
5b30cd92592b6103e713a1f9cdf782fc	0	0	93	0	162	0	0	0	0	0	0	0	0	0	TGTGATGCCCTTAGATGTTCTGGGCCGCACGCGCGCTACACTGACAGAGCCAACGAGTTATTCACCTTGGCCGGAAGGTCTGGGTAATCTTGTTAAACTCTGTCGTGCTGGGGATAGAGCATTGCAATTATTGCTCTTCAACGAGGAATGCCTAGTAAGCGCATGTCATCAGCATGCGTTGATTACGTCCCTGCCCTTTGTACACACCGCCCGTCGCTACTACCGATTGAATGGCTCAGTGAGGCCTCCGGACTGGCTCGGAGAGGTTGGCAACGACCACTCCGAGCCGGAAAGTTCGTCAAACTCGGTCATTTAGAGGAAGTAAAAGTCGTAACAAGGTTTCCGTAGGTGAAC	d__Eukaryota; p__Ascomycota; c__Dothideomycetes; o__Pleosporales	0.96967
5185661a0b63a5943bf8f78b5111396d	0	0	0	0	10	0	0	0	0	0	0	0	0	0	TGTGATGCCCTTAGATGTTCTGGGCCGCACGCGCGCTACACTGACAGAGCCAACGAGTTATTTTCCTTGGCCGGAAGGCCCGGGTAATCTTGTTAAACTCTGTCGTGCTGGGGATAGAGCATTGCAATTATTGCTCTTCAACGAGGAATGCCTAGTAAGCGCGTGTCATCAGCACGCGTTGATTACGTCCCTGCCCTTTGTACACACCGCCCGTCGCTACTACCGATTGAATGGCTCAGTGAGGCCCTCGGACTGGCTTGAGAAGGTTGGCAACGACCATTTTGAGCCGGAAAGTTTGTCAAACTCGGTCATTTAGAGGAAGTAAAAGTCGTAACAAGGTTTCCGTAGGTGAAC	d__Eukaryota; p__Ascomycota; c__Dothideomycetes; o__Pleosporales	0.818598
3c6bf4efd46ed53867ab2731d861298f	0	0	0	0	0	0	0	0	19	0	0	0	0	0	TGTGATGCCCTTAGATGTTCTGGGCCGCACGCGCGCTACACTGACAGAGCCAACGAGTTCACCACCTTGACCGAAAGGTCTGGGTAATCTTGTTAAACTCTGTCGTGCTGGGGATAGGGCATTGCAATTATTGCCCTTCAACGAGGAATGCCTAGTAAGCGCATGTCATCAGCATGCGTTGATTACGTCCCTGCCCTTTGTACACACCGCCCGTCGCTACTACCGATTGAATGGCTCGGTGAGGCCTTCGGACTGGCCCAGGGAGGTCGGCAACGACCACCCAGGGCCGGAAAGTTGGTCAAACCCGGTCATTTAGAGGAAGTAAAAGTCGTAACAAGGTCTCCGTAGGTGAAC	d__Eukaryota; p__Ascomycota; c__Dothideomycetes; o__Capnodiales	0.973652
93d33fb356f74b639540b9fd76fb0042	0	0	0	0	0	0	0	0	0	0	20	0	0	0	TGTGATGCCCTTAGATGTTCTGGGCCGCACGCGCGCTACACTGACAGAGCCAACGAGTTCATCACCTTGACCGGAAGGTCTGGGTAATCTTGTTAAACTCTGTCGTGCTGGGGATAGAGCATTGCAATTATTGCTCTTCAACGAGGAATGCCTAGTAAGCGCATGTCATCAGCATGCGTTGATTACGTCCCTGCCCTTTGTACACACCGCCCGTCGCTACTACCGATTGAACGGCTCAGTGAGGCCTCCGGACTGGCCAGGAGTGGTTGGCAACGACCGCCCCAGGCCGGAAAGTTGGTCAAACTCGGTCGTTTAGAGGAAGTAAAAGTCGTAACAAGGTTTCCGTAGGTGAAC	d__Eukaryota; p__Ascomycota; c__Dothideomycetes; o__Capnodiales	0.706879
36bb9fae06454f992a98249ab31afb0c	0	0	0	0	0	0	0	0	0	0	0	0	11	0	TGTGATGCCCTTAGATGTTCTGGGCCGCACGCGCGCTACACTGACAGAGCCAACGAGTTCATCACCTTGGCCGAAAGGTCTGGGTAATCTTGTTAAACTCTGTCGTGCTGGGGATAGAGCATTGCAATTATTGCTCTTCAACGAGGAATTCCTAGTAAGCGCAAGTCATCAGCTTGCGCTGATTACGTCCCTGCCCTTTGTACACACCGCCCGTCGCTACTACCGATTGAATGGCTCAGTGAGGCGTTCGGACTGGCTCGAGGAGGTTGGCAACGACCACCTCAAGCCGGAAAGTTCGTCAAACTCGGTCATTTAGAGGAAGTAAAAGTCGTAACAAGGTTTCCGTAGGTGAAC	d__Eukaryota; p__Ascomycota	0.996072
9b284d6e5c46dcfe7b9fb35f890fcca7	0	0	0	0	0	0	0	0	0	0	0	0	11	0	TGTGATGCCCTTAGATGTTCTGGGCCGCACGCGCGCTACACTGACAGAGCCAACGAGTTCATCACCTTGGCCGAAAGGTCTGGGTAATCTTGTTAAACTCTGTCGTGCTGGGGATAGAGCATTGCAATTATTGCTCTTCAACGAGGAATTCCTAGTAAGCGCAAGTCATCAGCTTGCGCTGATTACGTCCCTGCCCTTTGTACACACCGCCCGTCGCTACTACCGATTGAATGGCTTAGTGAGACCTTCGGATTGGCGTTTGGCAGCTGGCAACAGCAGCTAATTGCTGAGAAGTTGGTCAAACTTGGTCATTTAGAGGAAGTAAAAGTCGTAACAAGGTTTCCGTAGGTGAAC	d__Eukaryota; p__Ascomycota	0.787936
80fa51fe05d42f08f4b009a6f8ea4dc1	0	0	0	0	0	0	0	0	0	0	0	0	4	0	TGTGATGCCCTTAGATGTTCTGGGCCGCACGCGCGCTACACTGACAGAGCCAACGAGTTCATCACCTTGGCCGAAAGGTCTGGGTAATCTTGTTAAACTCTGTCGTGCTGGGGATAGAGCATTGCAATTATTGCTCTTCAACGAGGAATTCCTAGTAAGCGCAAGTCATCAGCTTGCGCTGATTACGTCCCTGCCCTTTGTACACACCGCCTGTCGCTACTACCGATTGAATGGTTTAGTGAGCCCTTGGGATCGGCGTTTGGGAGCCAGCAATGGCACCCGATTGCTGAAAACTTGGGCAAACTTGATCATTTAGAGGAAGTAAAAGTCATAACAAGGTTTCTGTAGGTGAAC	d__Eukaryota	1
875c09ab97a9bef56e66734b498a5ddd	0	0	0	0	34	0	0	0	0	0	0	0	0	0	TGTGATGCCCTTAGATGTTCTGGGCCGCACGCGCGCTACACTGACAGAGCCAACGAGTTCATCACCTTGGCCGGAAGGTCCGGGTAATCTTGTTAAACTCTGTCGTGCTGGGGATAGAGCATTGCAATTATTGCTCTTCAACGAGGAATTCCTAGTAAGCGCAAGTCACCAGCTTGCGTTGATTACGTCCCTGCCCTTTGTACACACCGCCCGTCGCTACTACCGATTGAATGGCTTAGTGAGGCTTTCGGACTGGCCTGTGGACGTCGGCAACGACGACTACGGGCCGGAAAGTTAGTCAAACTTGGTCATTTAGAGGAAGTAAAAGTCGTAACAAGGTTTCCGTAGGTGAAC	d__Eukaryota; p__Ascomycota; c__Pezizomycetes; o__Pezizales	0.973614
8f881ead05a43d3796e1ccf5562a4b4b	0	0	0	0	5	0	0	0	0	0	0	0	0	0	TGTGATGCCCTTAGATGTTCTGGGCCGCACGCGCGCTACACTGACAGAGCCAACGAGTTCATTCCTTGACCGAAAGGTCTGGGTAATCTTGTTAAACTCTGTCGTGCTGGGGATAGAGCATTGCAATTATTGCTCTTCAACGAGGAATTCCTAGTAAGCGCAAGTCATCAGCTTGCGCTGATTACGTCCCTGCCCTTTGTACACACCGCCCGTCGCTACTACCGATTGAATGGCTCAGTGAGGCTTCCGGACTGGCCCAGAGGAGTCGGCAACGACACCTCAGGGCCGGAAAGCTATCCAAACTCGGTCATTTAGAGGAAGTAAAAGTCGTAACAAGGTCTCCGTAGGTGAAC	d__Eukaryota; p__Ascomycota	0.990843
4c58870fa8cd41b092189109fd5955a5	0	0	0	0	0	0	0	0	34	0	0	0	0	0	TGTGATGCCCTTAGATGTTCTGGGCCGCACGCGCGCTACACTGACAGAGCCAACGAGTTCATTTCCTTAGCCGAAAGGTTTGGGTAATCTTGTTAAACTCTGTCGTGCTGGGGATAGAGCATTGCAATTATTGCTCTTCAACGAGGAATGCCTAGTAAGCGCATGTCATCAGCATGCGTTGATTACGTCCCTGCCCTTTGTACACACCGCCCGTCGCTACTACCGATTGAATGGCTCGGTGAGGCCTTCGGACTGGCCCAGGGAGGTCGGCAACGACCACCCAGGGCCGGAAAGTTGGTCAAACCCGGTCATTTAGAGGAAGTAAAAGTCGTAACAAGGTCTCCGTAGGTGAAC	d__Eukaryota; p__Ascomycota; c__Dothideomycetes; o__Capnodiales; f__Cladosporiaceae; g__Cladosporium	0.884826
2ed75500327a7617f969cf56f4b892dc	625	0	0	0	0	0	0	0	0	0	0	0	0	0	TGTGATGCCCTTAGATGTTCTGGGCCGCACGCGCGCTACACTGACAGAGCCAACGAGTTCATTTCCTTGCCCGGAAGGGTTGGGTAATCTTGTTAAACTCTGTCGTGCTGGGGATAGAGCATTGCAATTATTGCTCTTCAACGAGGAATGCCTAGTAAGCGTACGTCATCAGCGTGCGTTGATTACGTCCCTGCCCTTTGTACACACCGCCAGTCGCTACTACCGATTGAATGGCTGAGTGAGGCCTTCGGACTGGCCCAGGGAGGTCGGCAACGACCACCCAGGGCCGGAAAGTTGGTCAAACTCCGTCATTTAGAGGAAGTAAAAGTCGTAACAAGGTTTCCGTAGGTGAAC	d__Eukaryota; p__Ascomycota; c__Dothideomycetes; o__Dothideales; f__Aureobasidiaceae	0.980788
998382db3c0b60394b54da6b996ca927	172	0	0	0	0	0	0	0	0	0	0	0	0	0	TGTGATGCCCTTAGATGTTCTGGGCCGCACGCGCGCTACACTGACAGAGCCAACGAGTTCATTTCCTTGCCCGGAAGGGTTGGGTAATCTTGTTAAACTCTGTCGTGCTGGGGATAGAGCATTGCAATTATTGCTCTTCAACGAGGAATGCCTAGTAAGCGTACGTCATCAGCGTGCGTTGATTACGTCCCTGCCCTTTGTACACACCGCCCGTCGCTACTACCGATTGAATGGCTGAGTGAGGCCTTCGGACTGGCCCAGGGAGGTCGGCAACGACCACCCAGGGCCGGAAAGTTGGTCAAACTCCGTCATTTAAAGGAAGTAAAAGTCGTAACAAGGTTTCCGTAGGTGAAC	d__Eukaryota; p__Ascomycota; c__Dothideomycetes; o__Dothideales; f__Aureobasidiaceae	0.984881
4cffa1c7f65bcacfbdbd9a22cb26fb4e	479	0	0	0	0	0	0	0	0	0	0	0	0	0	TGTGATGCCCTTAGATGTTCTGGGCCGCACGCGCGCTACACTGACAGAGCCAACGAGTTCATTTCCTTGCCCGGAAGGGTTGGGTAATCTTGTTAAACTCTGTCGTGCTGGGGATAGAGCATTGCAATTATTGCTCTTCAACGAGGAATGCCTAGTAAGCGTACGTCATCAGCGTGCGTTGATTACGTCCCTGCCCTTTGTACACACCGCCCGTCGCTACTACCGATTGAATGGCTGAGTGAGGCCTTCGGACTGGCCCAGGGAGGTCGGCAACGACCACCCAGGGCCGGAAAGTTGGTCAAACTCCGTCATTTAGAGGAAGTAAAAGTCGTAACAAGGTTTCCGTAGGTGAAC	d__Eukaryota; p__Ascomycota; c__Dothideomycetes; o__Dothideales; f__Aureobasidiaceae	0.986456
e38c3aa363c08d3841f39c86774b2d6d	436	0	0	0	0	0	0	0	0	0	24	0	0	0	TGTGATGCCCTTAGATGTTCTGGGCCGCACGCGCGCTACACTGACAGAGCCAACGAGTTCATTTCCTTGTCCGAAAGGTCTGGGTAATCTTGTTAAACTCTGTCGTGCTGGGGATAGAGCATTGCAATTATTGCTCTTCAACGAGGAATGCCTAGTAAGCGCATGTCATCAGCATGCGTTGATTACGTCCCTGCCCTTTGTACACACCGCCCGTCGCTACTACCGATTGAATGGCTCGGTGAGGCCTTCGGACTGGCCCAGGGAGGTCGGCAACGACCACCCAGGGCCGGAAAGTTGGTCAAACCCGGTCATTTAGAGGAAGTAAAAGTCGTAACAAGGTCTCCGTAGGTGAAC	d__Eukaryota; p__Ascomycota; c__Dothideomycetes; o__Capnodiales	0.985674
d41eafc59d5d7e5d0fff8a5afff5a9ff	0	0	0	0	0	0	7	0	0	0	0	0	0	0	TGTGATGCCCTTAGATGTTCTGGGCCGCACGCGCGCTACACTGACAGAGCCAACGAGTTCTCCACCTTGGCCGGAAGGTCTGGGTAATCTTGTTAAACTCTGTCGTGCTGGGGATAGAGCATTGCAATTATTGCTCTTCAACGAGGAATGCCTAGTAAGCGCGTGTCATCAGCACGCGTTGATTACGTCCCTGCCCTTTGTACACACCGCCCGTCGCTACTACCGATTGAATGGCTTAGTGAGACCTTCGGATTGGCGTTTGGCAGCTGGCAACAGCAGCTAATTGCTGAGAAGTTGGTCAAACTTGGTCATTTAGAGGAAGTAAAAGTCGTAACAAGGTTTCCGTAGGTGAAC	d__Eukaryota	1
fe5f92120c46ee0b667b4ae3ba5dc5d8	0	0	0	0	8	0	0	0	0	0	0	0	0	0	TGTGATGCCCTTAGATGTTCTGGGCCGCACGCGCGCTACACTGACAGAGCCAACGAGTTCTCTCCCTTGACCGAAAGGTCTGGGTAATCTTGTTAAACTCTGTCGTGCTGGGGATAGAGCATTGCAATTATTGCTCTTCAACGAGGAATGCCTAGTAAGCGCGTGTCATCAGCATGCGTTGATTACGTCCCTGCCCTTTGTACACACCGCCCGTCGCTACTACCGATTGAATGGCTCAGTGAGGCCTTCGGACTGGCTTGAGGAGGTTGGCAACGACCACCTTAAGCCGGAAAGTTCGTCAAACTCGGTCATTTAGAGGAAGTAAAAGTCGTAACAAGGTTTCCGTAGGTGAAC	d__Eukaryota; p__Ascomycota; c__Dothideomycetes; o__Pleosporales	0.978124
ac751d381f9497706cd8da344b71f26b	0	0	0	0	0	0	0	0	0	0	149	0	8	73	TGTGATGCCCTTAGATGTTCTGGGCCGCACGCGCGCTACACTGACAGAGCCAACGAGTTCTCTCCCTTGACCGAAAGGTCTGGGTAATCTTGTTAAACTCTGTCGTGCTGGGGATAGAGCATTGCAATTATTGCTCTTCAACGAGGAATGCCTAGTAAGCGCGTGTCATCAGCATGCGTTGATTACGTCCCTGCCCTTTGTACACACCGCCCGTCGCTACTACCGATTGAATGGCTCAGTGAGGCGTTCGGACTGGCTCGAGGAGGTTGGCAACGACCACCTCAAGCCGGAAAGTTCGTCAAACTCGGTCATTTAGAGGAAGTAAAAGTCGTAACAAGGTTTCCGTAGGTGAAC	d__Eukaryota; p__Ascomycota; c__Dothideomycetes; o__Pleosporales; f__Cucurbitariaceae	0.712273
0d14a6c6b80bd250af9c14cb39fd6eb1	0	0	0	20	0	0	0	0	0	0	0	0	0	0	TGTGATGCCCTTAGATGTTCTGGGCCGCACGCGCGCTACACTGACAGAGCCAACGAGTTCTTCACCTTGGCCGAAAGGTCTGGGTAATCTTGTTAAACTCTGTCGTGCTGGGGATAGAGCATTGCAATTATTGCTCTTCAACGAGGAATGCCTAGTAAGCGCGTGTCATCAGCATGCGTTGATTACGTCCCTGCCCTTTGTACACACCGCCCGTCGCTACTACCGATTGAATGGCTCAGTGAGGCCTTCGGACTGGCTCGAGGAGGTTGGCAACGACCACCTCAAGCCGGAAAGTTGGTCAAACTCGGTCATTTAGAGGAAGTAAAAGTCGTAACAAGGTTTCCGTAGGTGAAC	d__Eukaryota; p__Ascomycota; c__Dothideomycetes; o__Pleosporales	0.973921
8f01e5cd5c55496f46b3408a72f394f7	0	0	0	0	22	0	0	0	0	0	0	0	0	0	TGTGATGCCCTTAGATGTTCTGGGCCGCACGCGCGCTACACTGACAGAGCCAACGAGTTCTTCACCTTGGCCGAAAGGTCTGGGTAATCTTGTTAAACTCTGTCGTGCTGGGGATAGAGCATTGCAATTATTGCTCTTCAACGAGGAATGCCTAGTAAGCGCGTGTCATCAGCATGCGTTGATTACGTCCCTGCCCTTTGTACACACCGCCCGTCGCTACTACCGATTGAATGGCTCAGTGAGGCCTTCGGACTGGCTTGAGGAGGTTGGCAACGACCACCTTAAGCCGGAAAGTTCGTCAAACTCGGTCATTTAGAGGAAGTAAAAGTCGTAACAAGGTTTCCGTAGGTGAAC	d__Eukaryota; p__Ascomycota; c__Dothideomycetes; o__Pleosporales	0.993135
f36b67006b3aaf6a4a167a6e2ca944e6	894	0	0	0	0	0	0	0	0	0	0	0	0	0	TGTGATGCCCTTAGATGTTCTGGGCCGCACGCGCGCTACACTGACAGAGCCAACGAGTTCTTCACCTTGGCCGAAAGGTCTGGGTAATCTTGTTAAACTCTGTCGTGCTGGGGATAGAGCATTGCAATTATTGCTCTTCAACGAGGAATGCCTAGTAAGCGCGTGTCATCAGCATGCGTTGATTACGTCCCTGCCCTTTGTACACACCGCCCGTCGCTACTACCGATTGAATGGCTCAGTGAGGCCTTCGGACTGGCTTGGGGAGGTTGGCAACGACCACCCTAAGCCGGAAAGTTCGTCAAACTCGGTCATTTAGAGGAAGTAAAAGTCGTAACAAGGTTTCCGTAGGTGAAC	d__Eukaryota; p__Ascomycota; c__Dothideomycetes; o__Pleosporales	0.992546
68d3972e78ac73eec6b9ba7f65ac7422	0	0	0	0	5	0	0	0	0	0	0	0	0	0	TGTGATGCCCTTAGATGTTCTGGGCCGCACGCGCGCTACACTGACAGAGCCAACGAGTTCTTCACCTTGGCCGAAAGGTCTGGGTAATCTTGTTAAACTCTGTCGTGCTGGGGATAGAGCATTGCAATTATTGCTCTTCAACGAGGAATGCCTAGTAAGCGCGTGTCATCAGCATGCGTTGATTACGTCCCTGCCCTTTGTACACACCGCCCGTCGCTACTACCGATTGAATGGCTCAGTGAGGCCTTCGGAGTGACCGAGGGAGATTGGCAACAATCACCCACGGTCGCGAAGTTGGTCAAACTCGGTCATTTAGAGGAAGTAAAAGTCGTAACAAGGTCTCCGTAGGTGAAC	d__Eukaryota; p__Ascomycota; c__Dothideomycetes	0.979739
880f97eeb2d8664e030f80dac906a214	0	0	0	0	0	0	0	0	0	0	15	0	0	0	TGTGATGCCCTTAGATGTTCTGGGCCGCACGCGCGCTACACTGACAGAGCCAACGAGTTCTTCACCTTGGCCGGAAGGTCTGGGTAATCTTGTTAAACTCTGTCGTGCTGGGGATAGAGCATTGCAATTATTGCTCTTCAACGAGGAATGCCTAGTAAGCGCGTGTCATCAGCATGCGTTGATTACGTCCCTGCCCTTTGTACACACCGCCCGTCGCTACTACCGATTGAATGGCTCAGTGAGGCCTTCGGACTGGCCCGAGGAGGTTGGCAACGACCACCCCGGGCCGGAAAGTTCGTCAAACTCGGTCATTTAGAGGAAGTAAAAGTCGTAACAAGGTTTCCGTAGGTGAAC	d__Eukaryota; p__Ascomycota; c__Dothideomycetes; o__Pleosporales	0.951875
bcc7a746aab9365edc7e9354bc8f8ec1	0	0	47	0	0	0	0	0	0	0	0	0	0	0	TGTGATGCCCTTAGATGTTCTGGGCCGCACGCGCGCTACACTGACAGAGCCAACGAGTTCTTCACCTTGGCCGGAAGGTCTGGGTAATCTTGTTAAACTCTGTCGTGCTGGGGATAGAGCATTGCAATTATTGCTCTTCAACGAGGAATGCCTAGTAAGCGCGTGTCATCAGCATGCGTTGATTACGTCCCTGCCCTTTGTACACACCGCCCGTCGCTACTACCGATTGAATGGCTCAGTGAGGCCTTCGGACTGGCTTGAGGAGGTTGGCAACGACCACCTTGAGCCGGAAAGTTCGTCAAACTCGGTCATTTAGAGGAAGTAAAAGTCGTAACAAGGTTTCCGTAGGTGAAC	d__Eukaryota; p__Ascomycota; c__Dothideomycetes; o__Pleosporales	0.985483
6a469348711a5874749d0680c6aeb91e	0	0	0	0	0	0	0	0	0	0	22	0	0	0	TGTGATGCCCTTAGATGTTCTGGGCCGCACGCGCGCTACACTGACAGAGCCAACGAGTTCTTCACCTTGGCCGGAAGGTCTGGGTAATCTTGTTAAACTCTGTCGTGCTGGGGATAGAGCATTGCAATTATTGCTCTTCAACGAGGAATGCCTAGTAAGCGCGTGTCATCAGCATGCGTTGATTACGTCCCTGCCCTTTGTACACACCGCCCGTCGCTACTACCGATTGAATGGCTCAGTGAGGCGTTCGGACTGGCTCGAGGAGGTTGGCAACGACCACCTCAAGCCGGAAAGTTCGTCAAACTCGGTCATTTAGAGGAAGTAAAAGTCGTAACAAGGTTTCCGTAGGTGAAC	d__Eukaryota; p__Ascomycota; c__Dothideomycetes; o__Pleosporales	0.971543
f9b51e091c27b803ee33825a80383963	0	0	0	0	0	0	0	0	0	0	11	0	0	0	TGTGATGCCCTTAGATGTTCTGGGCCGCACGCGCGCTACACTGACAGAGCCAACGAGTTCTTCACCTTGGCCGGAAGGTCTGGGTAATCTTGTTAAACTCTGTCGTGCTGGGGATAGAGCATTGCAATTATTGCTCTTCAACGAGGAATGCCTAGTAAGCGCGTGTCATCAGCATGCGTTGATTACGTCCCTGCCCTTTGTACACACCGCCCGTCGCTACTACCGATTGAATGGCTCAGTGAGGCGTTCGGAGATTCGCCCGTGGGTTGGCAACGACCCGAGTGGCGCTTCAAAGTTCGTCAAACTCGGTCATTTAGAGGAAGTAAAAGTCGTAACAAGGTTTCCGTAGGTGAAC	d__Eukaryota; p__Ascomycota; c__Dothideomycetes; o__Pleosporales	0.86899
21b18f0637f4cfeb24a77ff1c25c943e	0	0	0	0	0	0	0	0	0	0	30	0	0	0	TGTGATGCCCTTAGATGTTCTGGGCCGCACGCGCGCTACACTGACAGAGCCAACGAGTTCTTTCCCTTGGCCGGAAGGTCTGGGTAATCTTGTTAAACTCTGTCGTGCTGGGGATAGAGCATTGCAATTATTGCTCTTCAACGAGGAATGCCTAGTAAGCGCGTGTCATCAGCACGCGTTGATTACGTCCCTGCCCTTTGTACACACCGCCCGTCGCTACTACCGATTGAATGGCTCAGTGAGGCCTTCGGACTGGCTCAGGGAGGTCGGCAACGACCACCCAGAGCCGGAAAGTTCGTCAAACTTGGTCATTTAGAGGAAGTAAAAGTCGTAACAAGGTTTCCGTAGGTGAAC	d__Eukaryota; p__Ascomycota; c__Dothideomycetes	0.727523
8546e6770d73f022b0580ee5cef6c44d	0	0	0	0	0	0	10	0	0	0	0	0	0	0	TGTGATGCCCTTAGATGTTCTGGGCCGCACGCGCGCTACACTGACAGAGCCAACGAGTTCTTTCCCTTGGCCGGAAGGTCTGGGTAATCTTGTTAAACTCTGTCGTGCTGGGGATAGAGCATTGCAATTATTGCTCTTCAACGAGGAATGCCTAGTAAGCGCGTGTCATCAGCACGCGTTGATTACGTCCCTGCCCTTTGTACACACCGCCCGTCGCTACTACCGATTGAATGGCTCAGTGAGGCCTTCGGACTGGCTCGAGGAGGTTGGCAACGACCACCCCGAGCCGGAAAGTTCGTCAAACTCGGTCATTTAGAGGAAGTAAAAGTCGTAACAAGGTTTCCGTAGGTGAAC	d__Eukaryota; p__Ascomycota; c__Dothideomycetes; o__Pleosporales	0.989251
548dc3746f2057e919afb2aad6a00f2c	0	0	0	9	0	0	0	19	0	0	67	0	0	0	TGTGATGCCCTTAGATGTTCTGGGCCGCACGCGCGCTACACTGACAGAGCCAACGAGTTCTTTCCCTTGGCCGGAAGGTCTGGGTAATCTTGTTAAACTCTGTCGTGCTGGGGATAGAGCATTGCAATTATTGCTCTTCAACGAGGAATGCCTAGTAAGCGCGTGTCATCAGCACGCGTTGATTACGTCCCTGCCCTTTGTACACACCGCCCGTCGCTACTACCGATTGAATGGCTCAGTGAGGCCTTCGGACTGGCTCGAGGAGGTTGGCAACGACCACCTCAAGCCGGAAAGTTGGTCAAACTCGGTCATTTAGAGGAAGTAAAAGTCGTAACAAGGTTTCCGTAGGTGAAC	d__Eukaryota; p__Ascomycota; c__Dothideomycetes; o__Pleosporales	0.993872
c5c61a6ec46c4b4c17956de9ae26de1a	0	0	0	0	8	0	0	0	0	0	0	0	0	0	TGTGATGCCCTTAGATGTTCTGGGCCGCACGCGCGCTACACTGACAGAGCCAACGAGTTCTTTCCCTTGGCCGGAAGGTCTGGGTAATCTTGTTAAACTCTGTCGTGCTGGGGATAGAGCATTGCAATTATTGCTCTTCAACGAGGAATGCCTAGTAAGCGCGTGTCATCAGCACGCGTTGATTACGTCCCTGCCCTTTGTACACACCGCCCGTCGCTACTACCGATTGAATGGCTCAGTGAGGCCTTCGGACTGGCTCGGGGAAGTTGGCAACGACAGCCCCTTGCCGGAAAGTTGGTCAAACTCGGTCATTTAGAGGAAGTAAAAGTCGTAACAAGGTTTCCGTAGGTGAAC	d__Eukaryota; p__Ascomycota; c__Dothideomycetes; o__Pleosporales	0.924195
2b2fbf05494365da00fcbd8cec52d5be	0	0	0	0	26	0	0	0	0	0	0	0	0	0	TGTGATGCCCTTAGATGTTCTGGGCCGCACGCGCGCTACACTGACAGAGCCAACGAGTTCTTTCCCTTGGCCGGAAGGTCTGGGTAATCTTGTTAAACTCTGTCGTGCTGGGGATAGAGCATTGCAATTATTGCTCTTCAACGAGGAATGCCTAGTAAGCGCGTGTCATCAGCACGCGTTGATTACGTCCCTGCCCTTTGTACACACCGCCCGTCGCTACTACCGATTGAATGGCTCAGTGAGGCCTTCGGACTGGCTTGAGGAGGTTGGCAACGACCACCTTAAGCCGGAAAGTTCGTCAAACTCGGTCATTTAGAGGAAGTAAAAGTCGTAACAAGGTTTCCGTAGGTGAAC	d__Eukaryota; p__Ascomycota; c__Dothideomycetes; o__Pleosporales	0.967294
2bc4f2a3d72716cc56a0f9e9e1da75f0	0	0	0	0	0	0	0	0	17	0	0	0	0	0	TGTGATGCCCTTAGATGTTCTGGGCCGCACGCGCGCTACACTGACAGAGCCAACGAGTTCTTTCCCTTGGCCGGAAGGTCTGGGTAATCTTGTTAAACTCTGTCGTGCTGGGGATAGAGCATTGCAATTATTGCTCTTCAACGAGGAATGCCTAGTAAGCGCGTGTCATCAGCACGCGTTGATTACGTCCCTGCCCTTTGTACACACCGCCCGTCGCTACTACCGATTGAATGGCTCAGTGAGGCCTTGGGACTGGCTCAGGAGGGTTGGCAACGACCCCCCAGAGCCGGAAACTTGGTCAAACTCGGTCATTTAGAGGAAGTAAAAGTCGTAACAAGGTTTCCGTAGGTGAAC	d__Eukaryota; p__Ascomycota; c__Dothideomycetes; o__Pleosporales	0.808036
bc8e482948f02b9b765790a2085ae1e5	0	0	0	6	0	0	0	0	0	0	0	0	0	0	TGTGATGCCCTTAGATGTTCTGGGCCGCACGCGCGCTACACTGACAGAGCCAACGAGTTTCTTCCTTGTCCGAAAGGTCTGGGTAATCTTGTTAAACTCTGTCGTGCTGGGGATAGAGCATTGCAATTATTGCTCTTCAACGAGGAATTCCTAGTAAGCGCAAGTCATCAGCTTGCGCTGATTACGTCCCTGCCCTTTGTACACACCGCCCGTCGCTACTACCGATTGAATGGCTCAGTGAGGCCTTCGGACTGGCTCGAGGAGGTTGGCAACGACCACCTCAAGCCGGAAAGTTGGTCAAACTCGGTCATTTAGAGGAAGTAAAAGTCGTAACAAGGTTTCCGTAGGTGAAC	d__Eukaryota; p__Ascomycota	0.997713
e12b4655ceb35f2ff73a680b210c6fe6	0	0	0	5	0	0	0	0	0	0	0	0	0	0	TGTGATGCCCTTAGATGTTCTGGGCCGCACGCGCGCTACACTGACAGAGCCAACGAGTTTCTTCCTTGTCCGAAAGGTCTGGGTAATCTTGTTAAACTCTGTCGTGCTGGGGATAGAGCATTGCAATTATTGCTCTTCAACGAGGAATTCCTAGTAAGCGCAAGTCATCAGCTTGCGCTGATTACGTCCCTGCCCTTTGTACACACCGCCCGTCGCTACTACCGATTGAATGGCTCAGTGAGGCGTCCGGACTGGCCCAGAGGAGTCGGCAACGACACCTCAGGGCCGGAAAGCTCTCCAAACTCGGTCATTTAGAGGAAGTAAAAGTCGTAACAAGGTCTCCGTAGGTGAAC	d__Eukaryota; p__Ascomycota	0.997086
7967f2b76a53e8dd141e6e40b6406fd6	0	0	0	0	13	0	0	0	0	0	0	0	0	0	TGTGATGCCCTTAGATGTTCTGGGCCGCACGCGCGCTACACTGACAGAGCCAACGAGTTTTCTCCCTTGGCCGGAAGGCCTGGGTAATCTTGTTAAACTCTGTCGTGCTGGGGATAGAGCATTGCAATTATTGCTCTTCAACGAGGAATGCCTAGTAAACGCGTGTCATCAGCACGCGTTGATTACGTCCCTGCCCTTTGTACACACCGCCCGTCGCTACTACCGATTGAATGGCTCAGTGAGGCCTTCGGACTGGCTTGAGGAGGTTGGCAACGACCACCTTAAGCCGGAAAGTTCGTCAAACTCGGTCATTTAGAGGAAGTAAAAGTCGTAACAAGGTTTCCGTAGGTGAAC	d__Eukaryota; p__Ascomycota; c__Dothideomycetes; o__Pleosporales	0.88424
12b098024c609e8e4630897e2a6fe4fe	0	0	0	0	65	0	0	0	0	0	16	0	0	35	TGTGATGCCCTTAGATGTTCTGGGCCGCACGCGCGCTACACTGACAGAGCCAACGAGTTTTTCTCCTTGTCCGGAAGGACTGGGAAATCTTCGAAACTCTGTCGTGCTGGGGATAGAGCATTGCAATTATTGCTCTTCAACGAGGAATTCCTTGTAAGCGTAAGTCATCAGCTTGCGTTGAATACGTCCCTGCCCTTTGTACACACCGCCTGTCGCTACTACCGATTGAATGGTTTAGTGAGCCCTTGGGATCGGCGTTTGGGAGCCAGCAATGGCACCCGATTGCTGAAAACTTGGGCAAACTTGATCATTTAGAGGAAGTAAAAGTCATAACAAGGTTTCTGTAGGTGAAC	d__Eukaryota; p__Basidiomycota; c__Exobasidiomycetes; o__Exobasidiales; f__Brachybasidiaceae; g__Brachybasidiaceae	0.999431
a80e638b21c94d8e77010c840c7701d2	0	0	0	0	0	0	28	0	0	0	0	0	0	0	TGTGATGCCCTTAGATGTTCTGGGCCGCACGCGCGCTACACTGACAGAGCCAACGAGTTTTTTTCCTTGGCCGGAAGGTCTGGGTAATCTTGTTAAACTCTGTCGTGCTGGGGATAGAGCATTGCAATTATTGCTCTTCAACGAGGAATGCCTAGTAAGCGCATGTCATCAGCATGCGTTGATTACGTCCCTGCCCTTTGTACACACCGCCCGTCGCTACTACCGATTGAATGGCTCAGTGAGGCCTTCGGACTGGCTCGAGGAGGTTGGCAACGACCACCCCGAGCCGGAAAGTTCGTCAAACTCGGTCATTTAGAGGAAGTAAAAGTCGTAACAAGGTTTCCGTAGGTGAAC	d__Eukaryota; p__Ascomycota; c__Dothideomycetes; o__Pleosporales	0.941721
8224777cb3879f1e401db7d23ba8b097	0	0	0	3	0	0	0	0	0	0	0	0	0	0	TGTGATGCCCTTAGATGTTCTGGGCCGCACGCGCGCTACACTGACAGAGCCAACGAGTTTTTTTCCTTGGCCGGAAGGTCTGGGTAATCTTGTTAAACTCTGTCGTGCTGGGGATAGGGCATTGCAATTATTGCCCTTCAACGAGGAATGCCTAGTAAGCGCATGTCATCAGCATGCGTTGATTACGTCCCTGCCCTTTGTACACACCGCCCGTCGCTACTACCGATTGAATGGCTTAGTGAGACCTTCGGATTGGCGTTTGGCAGCTGGCAACAGCAGCTAATTGCTGAGAAGTTGGTCAAACTTGGTCATTTAGAGGAAGTAAAAGTCGTAACAAGGTTTCCGTAGGTGAAC	d__Eukaryota	1
38c9cc9b226c33da3669f06408e3fb9c	0	0	0	0	0	0	0	0	11	0	0	0	0	0	TGTGATGCCCTTAGATGTTCTGGGCCGCACGCGCGCTACACTGACAGAGCCAACGAGTTTTTTTCCTTGGCCGGAAGGTCTGGGTAATCTTGTTAAACTCTGTCGTGCTGGGGATAGGGCCTTGCAATTATTGCCCTTCAACGAGGAATGCCTAGTAAGCGCATGTCATCAGCATGCGTTGATTACGTCCCTGCCCTTTGTACACACCGCCCGTCGCTACTACCGATTGAATGGCTCGGTGAGGCCTTCGGACTGGCCCAGGGAGGTCGGCAACGACCACCCAGGGCCGGAAAGTTGGTCAAACCCGGTCATTTAGAGGAAGTAAAAGTCGTAACAAGGTCTCCGTAGGTGAAC	d__Eukaryota; p__Ascomycota; c__Dothideomycetes; o__Capnodiales	0.983627
c8b27ce77ae79670e181e9bad3bba18f	0	0	42	13	401	0	0	0	29	0	139	0	25	64	TGTGATGCCCTTAGATGTTCTGGGCCGCACGCGCGCTACACTGACAGAGCCAGCGAGTACATCACCTTGGCCGAAAGGTCTGGGTAATCTTGTTAAACTCTGTCGTGCTGGGGATAGAGCATTGCAATTATTGCTCTTCAACGAGGAATGCCTAGTAAGCGCAAGTCATCAGCTTGCGTTGATTACGTCCCTGCCCTTTGTACACACCGCCCGTCGCTACTACCGATTGAATGGCTCAGTGAGGCCTTGGGACTGGCTCAGAGAGGTCGGCAACGACCACTCAGAGCCGGAAACTTGGTCAAACTTGGTCATTTAGAGGAAGTAAAAGTCGTAACAAGGTTTCCGTAGGTGAAC	d__Eukaryota; p__Ascomycota; c__Eurotiomycetes; o__Chaetothyriales; f__Herpotrichiellaceae	0.86159
4802240e311e7ddc82fd8a88c67f2ffa	0	0	0	0	0	0	41	0	0	0	0	0	0	0	TGTGATGCCCTTAGATGTTCTGGGCCGCACGCGCGCTACACTGACAGAGCCAGCGAGTACATCACCTTGGCCGAAAGGTCTGGGTAATCTTGTTAAACTCTGTCGTGCTGGGGATAGAGCATTGCAATTATTGCTCTTCAACGAGGAATGCCTAGTAAGCGCAAGTCATCAGCTTGCGTTGATTACGTCCCTGCCCTTTGTACACACCGCCCGTCGCTACTACCGATTGAATGGCTCAGTGAGGCCTTGGGACTGGCTCAGAGAGGTCGGCAACGACCACTCAGAGCCGGAAACTTGTTCAAACTTGGTCATTTAGAGGAAGTAAAAGTCGTAACAAGGTTTCCGTAGGTGAAC	d__Eukaryota; p__Ascomycota; c__Eurotiomycetes; o__Chaetothyriales; f__Herpotrichiellaceae	0.901392
1b8b03aa113e69226de98a9315048ab4	0	0	20	12	422	0	0	0	0	0	7	0	0	426	TGTGATGCCCTTAGATGTTCTGGGCCGCACGCGCGCTACACTGACAGAGCCAGCGAGTACATCACCTTGGCCGAAAGGTCTGGGTAATCTTGTTAAACTCTGTCGTGCTGGGGATAGAGCATTGCAATTATTGCTCTTCAACGAGGAATGCCTAGTAAGCGCAAGTCATCAGCTTGCGTTGATTACGTCCCTGCCCTTTGTACACACCGCCCGTCGCTACTACCGATTGAATGGCTCAGTGAGGCCTTGGGATTGGCCAGGGGAGATGGGCGACCATCACCCCAGGCCGAAAACTTGGTCAAACTTGGTCATTTAGAGGAAGTAAAAGTCGTAACAAGGTTTCCGTAGGTGAAC	d__Eukaryota; p__Ascomycota; c__Eurotiomycetes; o__Chaetothyriales; f__Trichomeriaceae	0.996313
1a85328c71318cab403fe74a576c336b	0	0	0	0	0	0	0	0	16	0	0	0	0	0	TGTGATGCCCTTAGATGTTCTGGGCCGCACGCGCGCTACACTGACAGAGCCAGCGAGTACATCACCTTGGCCGAAAGGTCTGGGTAATCTTGTTAAACTCTGTCGTGCTGGGGATAGAGCATTGCAATTATTGCTCTTCAACGAGGAATGCCTAGTAAGCGCAAGTCATCAGCTTGCGTTGATTACGTCCCTGCCCTTTGTACACACCGCCCGTCGCTACTACCGATTGAATGGCTCAGTGAGGCCTTGGGATTGGCCAGGGGAGGTGGGTGACCACCACCCCAGGCCGAAAACTTGGTCAAACTTGGTCATTTAGAGGAAGTAAAAGTCGTAACAAGGTTTCCGTAGGTGAAC	d__Eukaryota; p__Ascomycota; c__Eurotiomycetes; o__Chaetothyriales; f__Trichomeriaceae	0.985915
e96d2775aa1f3de90e40791bde44ac91	0	0	0	0	0	0	0	0	0	1	0	0	0	0	TGTGATGCCCTTAGATGTTCTGGGCCGCACGCGCGCTACACTGACAGAGCCAGCGAGTACATCACCTTGGCCGAAAGGTCTGGGTAATCTTGTTAAACTCTGTCGTGCTGGGGATAGAGCATTGCAATTATTGCTCTTCAACGAGGAATGCCTAGTAAGCGCAAGTCATCAGCTTGCGTTGATTACGTCCCTGCCCTTTGTACACACCGCCCGTCGCTACTACCGATTGAATGGCTTAGTGAGGCCTCCGGACATGGCGACCCAGGGGCGACCCTGCGAGCCGTGGAAGCTGGACAAACTTGGTCATTTAGAGGAAGTAAAAGTCGTAACAAGGTTTCCGTAGGTGAAC	d__Eukaryota; p__Ascomycota	0.767079
824445cd268601b593e0d01a70374986	0	0	0	0	97	0	0	0	0	0	0	0	0	0	TGTGATGCCCTTAGATGTTCTGGGCCGCACGCGCGCTACACTGACAGAGCCAGCGAGTACATCACCTTGTCCGAAAGGTCTGGGTAATCTTGTTAAACTCTGTCGTGCTGGGGATAGAGCATTGCAATTATTGCTCTTCAACGAGGAATGCCTAGTAAGCGCAAGTCATCAGCTTGCGTTGATTACGTCCCTGCCCTTTGTACACACCGCCCGTCGCTACTACCGATTGAATGGCTCAGTGAGGCCTTGGGACTGGCTCAGAGAGGTCGGCAACGACCACTCAGAGCCGGAAACTTGGTCAAACTTGGTCATTTAGAGGAAGTAAAAGTCGTAACAAGGTTTCCGTAGGTGAAC	d__Eukaryota; p__Ascomycota; c__Eurotiomycetes; o__Chaetothyriales; f__Herpotrichiellaceae	0.713551
7e40600a6d44140adf8b3c3855c7d576	0	0	0	0	10	0	0	0	0	0	0	0	0	0	TGTGATGCCCTTAGATGTTCTGGGCCGCACGCGCGCTACACTGACAGAGCCAGCGAGTACTTTCCTTGGCCGGAAGGCCTGGGTAATCTTGTGAAACTCTGTCGTGATGGGGATAGAGCATTGCAATTATTGCTCTTCAACGAGGAATTCCTAGTAAGCGTAAGTCATCAGCTTGCGTTGATTACGTCCCTGCCCTTTGTACACACCGCCCGTCGCTACTACCGATTGAATGGCTTAGTGAGGTCTTCGGATTGGCGCTCAGCAGCCGGCAACGGCAGCCGAGTGCTGAAAAGTTGAACGAACTTGGTCATTTAGAGGAAGTAAAAGTCGTAACAAGGTTTTCGTAGGTGAAC	d__Eukaryota; p__Basidiomycota; c__Agaricostilbomycetes; o__Agaricostilbales	0.768099
11364e27f51e8f107c4e8cdc18a16ddc	0	0	0	34	0	0	0	0	0	0	0	0	0	0	TGTGATGCCCTTAGATGTTCTGGGCCGCACGCGCGCTACACTGACAGAGCCAGCGAGTATTTCAATTCCTTGCCCGGAAGGGCTGGGTAATCTTGTGAAACTCTGTCGTGCTGGGGATAGAGCATTGCAATTATTGCTCTTGAACGAGGAATTCCTAGTAAGCGTGAGTCATCAGCTCGCGTTGATTACGTCCCTGCCCTTTGTACACACCGCCCGTCGCTACTACCGATTGAATGGCTTAATGAGAACTTGGGATTGGCGCCTGGGAGCCGGCAACGGCACTCGAGTGCCGAAAACTTGTCCAAATTTGGTCATTTAGAGGAAGTAAAAGTCGTAACAAGGTTTCTGTAGGTGAAC	d__Eukaryota; p__Basidiomycota	0.996832
a81ec9fb1c33618306f8a7b3ed158b90	0	0	0	6	0	0	0	0	0	0	0	0	0	0	TGTGATGCCCTTAGATGTTCTGGGCCGCACGCGCGCTACACTGACAGAGCCAGCGAGTATTTCAATTCCTTGCCCGGAAGGGCTGGGTAATCTTGTGAAACTCTGTCGTGCTGGGGATAGAGCATTGCAATTATTGCTCTTGAACGAGGAATTCCTAGTAAGCGTGAGTCATCAGCTCGCGTTGATTACGTCCCTGCCCTTTGTACACACCGCCCGTCGCTACTACCGATTGAATGGCTTAGTGAGGTCTTGGGATTGGCTTCGGGGAGCCGGCAACGGCACCCTGTCGCTGAGAACTTGATCAAACTTGGTCATTTAGAGGAAGTAAAAGTCGTAACAAGGTTTCCGTAGGTGAAC	d__Eukaryota; p__Basidiomycota; c__Agaricomycetes; o__Polyporales	0.918026
9f056951621c63ecfc47839447527eb6	0	0	0	3	0	0	0	0	0	0	0	0	0	0	TGTGATGCCCTTAGATGTTCTGGGCCGCACGCGCGCTACACTGACAGAGCCAGCGAGTCTACCACCTTTGCCGGAAGGCATGGGTAATCTTGTGAAACTCTGTCGTGATGGGGATAGAACATTGCAATTATTGTTCTTCAACGAGGAATACCTAGTAAGCGTGATTCATCAGATCGCGTTGATTACGTCCCTGCCCTTTGTACACACCGCCCGTCGCTACTACCGATTGAATGGCTTAGTGAGACCTTCGGATTGGCGTTTGGCAGCTGGCAACAGCAGCTAATTGCTGAGAAGTTGGTCAAACTTGGTCATTTAGAGGAAGTAAAAGTCGTAACAAGGTTTCCGTAGGTGAAC	d__Eukaryota; p__Basidiomycota; c__Microbotryomycetes	0.901751
f7d7e3cd1c072b4d7ce5ce5550d83f16	0	0	0	0	0	0	0	0	0	0	24	0	0	0	TGTGATGCCCTTAGATGTTCTGGGCCGCACGCGCGCTACACTGACAGAGCCAGCGAGTCTTTTTCCTTGGCCGGAAGGCCTGGGTAATCTTGTGAAACTCTGTCGTGATGGGGATAGAGCATTGCAATTATTGCTCTTCAACGAGGAATACCTTGTAAGCCCGAGTCATCAGCTCGGGTTGAATACGTCCCTGCCCTTTGTACACACCGCCCGTCGCTACTACCGATTGAAGGCGTTAGTGAGGTCTTCGGATTGGGTCCTGAATGCCTTCGCGGGCGATTGGGAACTGAGAAGTTGAACGAACTTGCGTCTTTAGAGGAAGTAAAAGTCGTAACAAGGTTTCCGTAGGTGAAC	d__Eukaryota; p__Basidiomycota; c__Agaricomycetes	0.877648
f62c0d62266425610cedb986eadd9635	0	0	0	0	0	0	0	0	15	0	0	0	0	0	TGTGATGCCCTTAGATGTTCTGGGCCGCACGCGCGCTACACTGACAGAGCCAGCGAGTTCATATCCTTGGCCGGAAGGCCCGGGTAATCTTGTGAAACTCTGTCGTGCTGGGGATAGAGCATTGCAATTATTGCTCTTCAACGAGGAATTCCTAGTAAGCGCAAGTCATCAGCTTGCGTTGATTACGTCCCTGCCCTTTGTACACACCGCCCGTCGCTACTACCGATTGAATGGCTCAGTGAGGTCTCCGGACTGGCTCAGGGAGGTTGGCAACGACCACCCCGGGCCGGGAAGCTGATCAAACTTGGTCATTTAGAGGAAGTAAAAGTCGTAACAAGGTTTCCGTAGGTGAAC	d__Eukaryota	1
a2b8467fd396eb732ab9c02bfe08eef7	0	0	0	0	0	0	0	0	0	0	12	0	0	0	TGTGATGCCCTTAGATGTTCTGGGCCGCACGCGCGCTACACTGACAGAGCCAGCGAGTTCATATCCTTGGCCGGAAGGTCCGGGTAATCTTGTGAAACTCTGTCGTGCTGGGGATAGAGCATTGCAATTATTGCTCTTCAACGAGGAATTCCTAGTAAGCGCAAGTCATCAGCTTGCGTTGATTACGTCCCTGCCCTTTGTACACACCGCCCGTCGCTACTACCGATTGAATGGCTTAGTGAGGCCTCCGGATCGCGCCTGCGGAGCGGGAAACCGCACCGCGGGTTTGAGAAGCTGGTCAAACTTGGTCATTTAGAGGAAGTAAAAGTCGTAACAAGGTTTCCGTAGGTGAAC	d__Eukaryota; p__Basidiomycota; c__Agaricomycetes; o__Trechisporales; f__Hydnodontaceae; g__Trechispora	0.893583
8cc0f41874b640e1e3fe4290b1d02f5f	0	0	0	6	0	0	0	0	0	0	0	0	0	0	TGTGATGCCCTTAGATGTTCTGGGCCGCACGCGCGCTACACTGACAGAGCCAGCGAGTTCATATCCTTGGCCGGAAGGTCTGGGTAATCTTGTGAAACTCTGTCGTGCTGGGGATAGAGCATTGCAATTATTGCTCTTCAACGAGGAATTCCTAGTAAGCGCAAGTCATCAGCTTGCGTTGATTACGTCCCTGCCCTTTGTACACACCGCCCGTCGCTACTACCGATTGAATGGCTTAGTGAGACCTTCGGATTGGCGTTTGGCAGCTGGCAACAGCAGCTAATTGCTGAGAAGTTGGTCAAACTTGGTCATTTAGAGGAAGTAAAAGTCGTAACAAGGTTTCCGTAGGTGAAC	d__Eukaryota; p__Basidiomycota; c__Agaricomycetes	0.851485
b78bf12821c446cfe2df0e59339e614a	611	0	0	0	0	0	0	0	0	0	0	0	0	0	TGTGATGCCCTTAGATGTTCTGGGCCGCACGCGCGCTACACTGACAGAGCCAGCGAGTTCTCACCTTGGCCGGAAGGTCTGGGTAATCTTGTGAAACTTTGTCGTGCTGGGGATAGAGCATTGCAATTATTGCTCTTCAACGAGGAATTCCTAGTAAGCGTGAGTCATCAGCTCGCGTTGATTACGTCCCTGCCCTTTGTACACACCGCCCGTCGCTACTACCGATTGAATGGCTTAGTGAGGTCTCCGGATTGGCTTTGGGGAGCCGGAAACGGCACTCTATTGCTGAGAAGCTGATCAAACTTGGTCATTTAGAGGAAGTAAAAGTCGTAACAAGGTTTCCGTAGGTGAAC	d__Eukaryota; p__Basidiomycota; c__Agaricomycetes	0.998987
70beed7f07da885f34aa38b70981b24c	0	0	0	0	22	0	0	0	0	0	0	0	0	0	TGTGATGCCCTTAGATGTTCTGGGCCGCACGCGCGCTACACTGACAGAGCCAGCGAGTTCTCACCTTGGCCGGAAGGTCTGGGTAATCTTGTGAAACTTTGTCGTGCTGGGGATAGAGCATTGCAATTATTGCTCTTCAACGAGGAATTCCTAGTAAGCGTGAGTCATCAGCTCGCGTTGATTACGTCCCTGCCCTTTGTACACACCGCCCGTCGCTACTACCGATTGAATGGCTTAGTGAGGTCTCCGGATTGGCTTTGGGGAGCCGGCAACGGCACTCTATTGCTGAGAAGCTGATCAAACTTGGTCATTTAGAGGAAGTAAAAGTCGTAACAAGGTTTCCGTAGGTGAAC	d__Eukaryota; p__Basidiomycota; c__Agaricomycetes	0.999015
c93f4db7c859a5a81e14e03b3b8f8784	0	0	21	0	0	0	0	0	0	0	0	0	0	0	TGTGATGCCCTTAGATGTTCTGGGCCGCACGCGCGCTACACTGACAGAGCCAGCGAGTTCTTTTCCTTGGCCGGAAGGCCTGGGTAATCTTGTGAAACTCTGTCGTGATGGGGATAGAGCATTGCAATTATTGCTCTTCAACGAGGAATTCCTAGTAAGCGTGAGTCATCAGCTCGCGTTGATTACGTCCCTGCCCTTTGTACACACCGCCCGTCGCTACTACCGATTGAATGGCTTAGTGAGGTCTTCGGATTGGCGTCCGGAAGCTGGCAACAGCATCTGGATGCCGAAAAGTTGAACGAACTTGGTCATTTAGAGGAAGTAAAAGTCGTAACAAGGTTTTCGTAGGTGAAC	d__Eukaryota; p__Basidiomycota	0.993572
fc3ba03c6f42a61ec0b3ad707c7b240f	0	0	0	0	0	0	6	0	0	0	0	0	0	0	TGTGATGCCCTTAGATGTTCTGGGCCGCACGCGCGCTACACTGACAGAGCCAGCGAGTTTTCAATCCCTTTACCGGAAGGTATGGGTAATCTTGTGAAACTCTGTCGTGCTGGGGATAGAGCATTGCAATTATTGCTCTTCAACGAGGAATACCTAGTAAGCGTGAGTCATCAGCTCGCGTTGATTACGTCCCTGCCCTTTGTACACACCGCCCGTCGCTACTACCGATTGAATGGCTTAGTGAGACCTTCGGATTGGCGTTTGGCAGCTGGCAACAGCAGCTAATTGCTGAGAAGTTGGTCAAACTTGGTCATTTAGAGGAAGTAAAAGTCGTAACAAGGTTTCCGTAGGTGAAC	d__Eukaryota; p__Basidiomycota; c__Agaricomycetes	0.984961
8baecb9f34dffd8a53cea7881e7ce119	0	0	0	0	0	0	0	0	0	0	26	0	0	0	TGTGATGCCCTTAGATGTTCTGGGCCGCACGCGCGCTACACTGACAGAGCCAGCGAGTTTTTATCCTTGGCCGGAAGGTCTGGGAAATCTTGTGAAACTCTGTCGTGCTGGGGATAGAGCATTGCAATTATTGCTCTTCAACGAGGAATTCCTAGTAAGCGTGAGTCATCAGCTCGCGTTGATTACGTCCCTGCCCTTTGTACACACCGCCCGTCGCTACTACCGATTGAACGGCTTAGTGAGGTCTTGGGATTGGCGTCGTGGAGCCGGAAACGGCACCACTTTGTTGAAAACTTGATCAAACTTGGTCGTTTAGAGGAAGTAAAAGTCGTAACAAGGTTTCCGTAGGTGAAC	d__Eukaryota; p__Basidiomycota; c__Agaricomycetes	0.992687
368719ebb2cdcdff472a3b0b94677894	0	0	0	0	0	0	0	0	1	0	0	0	0	0	TGTGATGCCCTTAGATGTTCTGGGCCGCACGCGCGCTACACTGACAGAGCCAGCGAGTTTTTCACCTTGGCCGGAAGGTCTGGGTAATCTTGTGAAACTCTGTCGTGCTGGGGATAGAGCATTGCAATTATTGCTCTTCAACGAGGAATTCCTAGTAGGCGTGAGTCATCAGCTCGCGTCGATTACGTCCCTGCCCTTTGTACACACCGCCCGTCGCTGCCCGGGACTGAGCCGTTTCGAGAAAAGCGGGGACTGCTGTTTCGAGACCTTTCGGGGTGGAGATTCTTTGGTGGAAACCGCCTTAATCGCAGTGGCTTGAACCGGGCAAAAGTCGTAACAAGGTTTCCGTAGGTGAAC	d__Eukaryota; p__Basidiomycota; c__Agaricomycetes	0.947265
ae0b1c05025cbc155bb055e66f5b517d	0	0	0	0	0	0	0	0	0	0	0	0	0	3	TGTGATGCCCTTAGATGTTCTGGGCCGCACGCGCGCTACACTGACAGAGCCAGCGAGTTTTTTATAGTCCTTGGCCGGAAGGCCTGGGTAATCTTGTGAAACTCTGTCGTGATGGGGATAGAGCATTGCAATTATTGCTCTTCAACGAGGAATTCCTAGTAAGCGCAAGTCATCAGCTTGCGTTGATTACGTCCCTGCCCTTTGTACACACCGCCCGTCGCTACTACCGATTGAATGGCTTAGTGAGACCTTCGGATTGGCGTTTGGCAGCTGGCAACAGCAGCTAATTGCTGAGAAGTTGGTCAAACTTGGTCATTTAGAGGAAGTAAAAGTCGTAACAAGGTTTCCGTAGGTGAAC	d__Eukaryota; p__Basidiomycota; c__Agaricomycetes	0.769152
2b93e1b3ee1b842a80e33f4ab111b3cd	0	0	0	0	0	0	0	0	0	0	0	0	0	43	TGTGATGCCCTTAGATGTTCTGGGCCGCACGCGCGCTACACTGACAGAGCCAGCGAGTTTTTTTCCTTGACCGGAAGGTCTGGGTAATCTTGTGAAACTCTGTCGTGCTGGGGATAGAGCATTGCAATTATTGCTCTTCAACGAGGAATACCTAGTAAGCGTGAGTCATCAGCTCGCGTTGATTACGTCCCTGCCCTTTGTACACACCGCCCGTCGCTACTACCGATTGAATGGCTTAGTGAGGCCTTGGGATTGGCTTTGAGGAGCCGGCAACGGCACCTTATTGCTGAGAACTTGGTCAAACTTGGTCATTTAGAGGAAGTAAAAGTCGTAACAAGGTTTCCGTAGGTGAAC	d__Eukaryota; p__Basidiomycota; c__Agaricomycetes; o__Polyporales; f__Phanerochaetaceae; g__Phanerochaete	0.971624
bfc36fa6d0f56e6f290ffd963b726a45	0	0	0	0	0	0	0	0	0	0	12	0	0	0	TGTGATGCCCTTAGATGTTCTGGGCCGCACGCGCGCTACACTGACAGAGCCAGCGAGTTTTTTTCCTTGACCGGAAGGTCTGGGTAATCTTGTGAAACTCTGTCGTGCTGGGGATAGAGCATTGCAATTATTGCTCTTCAACGAGGAATACCTAGTAAGCGTGAGTCATCAGCTCGCGTTGATTACGTCCCTGCCCTTTGTACACACCGCCCGTCGCTACTACCGATTGAATGGCTTAGTGAGGTCTCCGAATTGGCTATTGGGAGCCGGCAACGGCACTTGATTGCTGAGAAGCTGATCAAACTTGGTCATTTAGAGGAAGTAAAAGTCGTAACAAGGTTTCCGTAGGTGAAC	d__Eukaryota; p__Basidiomycota; c__Agaricomycetes	0.998981
a98bd0c64e343a3fd5408a540f13096c	0	0	36	0	0	0	0	0	0	0	0	0	0	0	TGTGATGCCCTTAGATGTTCTGGGCCGCACGCGCGCTACACTGACAGAGCCAGCGAGTTTTTTTCCTTGACCGGAAGGTCTGGGTAATCTTGTGAAACTCTGTCGTGCTGGGGATAGAGCATTGCAATTATTGCTCTTCAACGAGGAATACCTAGTAAGCGTGAGTCATCAGCTCGCGTTGATTACGTCCCTGCCCTTTGTACACACCGCCCGTCGCTACTACCGATTGAATGGCTTAGTGAGGTCTCCGGATTGGCTTTGGGGAGCCGGCAACGGCACCCTATTGCTGAAAAGCTGATCAAACTTGGTCATTTAGAGGAAGTAAAAGTCGTAACAAGGTTTCCGTAGGTGAAC	d__Eukaryota; p__Basidiomycota; c__Agaricomycetes	0.999426
27e664457e3ed0d542e8db0d4660c3f4	0	0	0	0	0	0	0	0	0	0	37	0	0	0	TGTGATGCCCTTAGATGTTCTGGGCCGCACGCGCGCTACACTGACAGAGCCAGCGAGTTTTTTTCCTTGACCGGAAGGTCTGGGTAATCTTGTGAAACTCTGTCGTGCTGGGGATAGAGCATTGCAATTATTGCTCTTCAACGAGGAATACCTAGTAAGCGTGAGTCATCAGCTCGCGTTGATTACGTCCCTGCCCTTTGTACACACCGCCCGTCGCTACTACCGATTGAATGGCTTAGTGAGGTCTCCGGATTGGCTTTGGGGAGCCGGCAACGGCACCCTATTGCTGAGAAGCTGATCAAACTTGGTCATTTAGAGGAAGTAAAAGTCGTAACAAGGTTTCCGTAGGTGAAC	d__Eukaryota; p__Basidiomycota; c__Agaricomycetes	0.999781
fe1d823bdec9782bf3111721fbc58491	0	0	0	0	0	0	0	0	0	0	12	0	0	0	TGTGATGCCCTTAGATGTTCTGGGCCGCACGCGCGCTACACTGACAGAGCCAGCGAGTTTTTTTCCTTGACCGGAAGGTCTGGGTAATCTTGTGAAACTCTGTCGTGCTGGGGATAGAGCATTGCAATTATTGCTCTTCAACGAGGAATACCTAGTAAGCGTGAGTCATCAGCTCGCGTTGATTACGTCCCTGCCCTTTGTACACACCGCCCGTCGCTACTACCGATTGAATGGCTTAGTGAGGTCTTGGGATTGGCTTCGGGAAGCCGGCAACGGCATCCTGTCGCTGAGAACTTGATCAAACTTGGTCATTTAGAGGAAGTAAAAGTCGTAACAAGGTTTCCGTAGGTGAAC	d__Eukaryota; p__Basidiomycota; c__Agaricomycetes; o__Polyporales	0.868759
c51fa16856ffd0026765233d0bc0d887	0	0	0	0	0	0	0	0	0	0	2	0	0	0	TGTGATGCCCTTAGATGTTCTGGGCCGCACGCGCGCTACACTGACAGAGCCAGCGAGTTTTTTTCCTTGACCGGAAGGTCTGGGTAATCTTGTGAAACTCTGTCGTGCTGGGGATAGAGCATTGCAATTATTGCTCTTCAACGAGGAATACCTAGTAAGCGTGAGTCATCAGCTCGCGTTGATTACGTCCCTGCCCTTTGTACACACCGCCCGTCGCTACTACCGATTGAATGTATCGGTGAGGAATTGGGATTGGCTTCGAGGAGCCGGTAACGGCATTTTGTCGCTGAAAACTTTTCCAAACTTGTATGTTTAGAGGAAGTAAAAGTCGTAACAAGGTTTCCGTAGGTGAAC	d__Eukaryota; p__Basidiomycota; c__Agaricomycetes	0.997788
065b9978fe9fd18fca23de5b240415e5	0	0	0	0	86	0	0	0	0	0	0	0	0	0	TGTGATGCCCTTAGATGTTCTGGGCCGCACGCGCGCTACACTGACAGAGCCAGCGAGTTTTTTTCCTTGGCCGGAAGGTCTGGGTAATCTTGTGAAACTCTGTCGTGCTGGGGATAGAGCATTGCAATTATTGCTCTTCAACGAGGAATACCTAGTAAGCGTGAGTCATCAGCTCGCGTTGATTACGTCCCTGCCCTTTGTACACACCGCCCGTCGCTACTACCGATTGAATGGCTTAGTGAGGTCTCCGGATTGGCGGTGGGGAGCCGGCAACGGCACCCTATTGCTGAGAAGCTGATCAAACTTGGTCATTTAGAGGAAGTAAAAGTCGTAACAAGGTTTCCGTAGGTGAAC	d__Eukaryota; p__Basidiomycota; c__Agaricomycetes	0.99968
5e779776c8ffd5f2066f80bb6070068b	0	0	0	0	0	0	7	0	0	0	0	0	0	0	TGTGATGCCCTTAGATGTTCTGGGCCGCACGCGCGCTACACTGACAGAGCCAGCGAGTTTTTTTCCTTGGCCGGAAGGTCTGGGTAATCTTGTGAAACTCTGTCGTGCTGGGGATAGAGCATTGCAATTATTGCTCTTCAACGAGGAATTCCTAGTAAGCGTGAGTCATCAGCTCGCGTTGATTACGTCCCTGCCCTTTGTACACACCGCCCGTCGCTACTACCGATTGAATGGCTTAGTGAGATCTCCGGATTGGCGTTGGGGAGCCGGCAACGGCACCCCTTGGCTGAGAAGTTGATCAAACTTGGTCATTTAGAGGAAGTAAAAGTCGTAACAAGGTTTCCGTAGGTGAAC	d__Eukaryota; p__Basidiomycota; c__Agaricomycetes	0.992028
24116cda8843dc8dfb35a36dd544daa3	0	0	0	0	84	0	0	0	0	0	0	0	0	0	TGTGATGCCCTTAGATGTTCTGGGCCGCACGCGCGCTACACTGACAGAGCCAGCGAGTTTTTTTCCTTGGCCGGAAGGTCTGGGTAATCTTGTGAAACTCTGTCGTGCTGGGGATAGAGCATTGCAATTATTGCTCTTCAACGAGGAATTCCTAGTAAGCGTGAGTCATCAGCTCGCGTTGATTACGTCCCTGCCCTTTGTACACACCGCCCGTCGCTACTACCGATTGAATGGCTTAGTGAGGTCTTGGGATTGGCTTCGGGGAGCCGGCAACGGCACCCTGTCGCTGAGAACTTGATCAAACTTGGTCATTTAGAGGAAGTAAAAGTCGTAACAAGGTTTCCGTAGGTGAAC	d__Eukaryota; p__Basidiomycota; c__Agaricomycetes; o__Polyporales	0.974385
ed0e1b0042f65fde00a45467b4800a90	0	0	0	0	16	0	0	0	0	0	0	0	0	0	TGTGATGCCCTTAGATGTTCTGGGCCGCACGCGCGCTACACTGACAGAGCTAACGAGTTATTTTCCTTAGCCGGAAGGCCTGGGTAATCTTGTTAAACTCTGTCGTGCTGGGGATAGAGCATTGCAATTATTGCTCTTCAACGAGGAATGCCTAGTAAGCGCGTGTCATCAGCACGCGTTGATTACGTCCCTGCCCTTTGTACACACCGCCCGTCGCTACTACCGATTGAATGGCTCAGTGAGGCCCTCGGACTGGCTTGAGAAGGTTGGCAACGACCATTTTGAGCCGGAAAGTTTGTCAAACTCGGTCATTTAGAGGAAGTAAAAGTCGTAACAAGGTTTCCGTAGGTGAAC	d__Eukaryota; p__Ascomycota; c__Dothideomycetes; o__Pleosporales	0.788875
bf1c04a75c9c06f16a812e01e83b154e	0	0	7	0	0	0	0	0	0	0	0	0	0	0	TGTGATGCCCTTAGATGTTCTGGGCCGCACGCGCGCTACACTGACAGGGCCAACGAGTATAATCCTTAACCGAAAGGTTTGGGTAATCTTGTTAAACCCTGTCGTGCTGGGGATAGAGCATTGCAATTATTGCTCTTCAACGAGGAATTCCTAGTAAGCGCAAGTCATCAGCTTGCGTTGATTACGTCCCTGCCCTTTGTACACACCGCCCGTCGCTACTACCGATTGAATGGCTCAGTGAGGCCTTCGGACTGGCTCCAGGAGGGGGGCAACTCCCACCCAGAGCCGGAAAGTTGGTCAAACTTGGTCATTTAGAGGAAGTAAAAGTCGTAACAAGGTTTCCGTAGGTGAAC	d__Eukaryota; p__Ascomycota	0.994837
4a22edd19002a6f9e7b2793c80375fc8	0	0	0	0	0	0	0	0	71	0	0	0	0	0	TGTGATGCCCTTAGATGTTCTGGGCCGCACGCGCGCTACACTGACAGGGCCAGCGAGTACATCACCTTAACCGAGAGGTTTGGGTAATCTTGTTAAACCCTGTCGTGCTGGGGATAGAGCATTGCAATTATTGCTCTTCAACGAGGAATGCCTAGTAGGCACGAGTCATCAGCTCGTGCCGATTACGTCCCTGCCCTTTGTACACACCGCCCGTCGCTACTACCGATTGAATGGCTCAGTGAGGCCTTGGGACTGGCTCAGGAGGGTTGGCAACGACCCCCCAGAGCCGGAAACTTGGTCAAACTCGGTCATTTAGAGGAAGTAAAAGTCGTAACAAGGTTTCCGTAGGTGAAC	d__Eukaryota; p__Ascomycota; c__Eurotiomycetes; o__Eurotiales	0.99701
31809f2dfd042e6977f4afd39d074286	0	0	0	0	0	0	0	0	0	0	0	0	0	98	TGTGATGCCCTTAGATGTTCTGGGCCGCACGCGCGCTACACTGACAGGGCCAGCGAGTACATCACCTTGGCCGAAAGGTCTGGGTAATCTTGTTAAACCCTGTCGTGCTGGGGATAGAGCATTGCAATTATTGCTCTTCAACGAGGAATGCCTAGTAAGCGCAAGTCATCAGCTTGCGTTGATTACGTCCCTGCCCTTTGTACACACCGCCCGTCGCTACTACCGATTGAATGGCTCAGTGAGGCCTTAGGATTGGCCAGGGGAGGTGGGCGACCACCACCCCAGGCCGAAAATTTGGTCAAACTTGGTCATTTAGAGGAAGTAAAAGTCGTAACAAGGTTTCCGTAGGTGAAC	d__Eukaryota; p__Ascomycota; c__Eurotiomycetes; o__Chaetothyriales; f__Trichomeriaceae	0.983006
ee34ba2eb0b90e5d0808de05d464de42	0	0	0	0	0	0	0	0	0	0	0	0	0	19	TGTGATGCCCTTAGATGTTCTGGGCCGCACGCGCGCTACACTGACAGGGCCAGCGAGTACATCACCTTGGCCGAGAGGCCCGGGTAATCTTGTTAAACCCTGTCGTGCTGGGGATAGAGCATTGCAATTATTGCTCTTCAACGAGGAATGCCTAGTAGGCACGAGTCATCAGCTCGTGCCGATTACGTCCCTGCCCTTTGTACACACCGCCCGTCGCTACTACCGATTGAATGGCTCAGTGAGGCCTTCGGACTGGCCCAGGGAGGTCGGCAACGACCACCCCGGGCCGGAAAGTTGGTCAAACTCGGTCATTTAGAGGAAGTAAAAGTCGTAACAAGGTCTCCGTAGGTGAAC	d__Eukaryota; p__Ascomycota; c__Eurotiomycetes	0.911086
90af62179b9c495958208b89eb37fa36	0	0	0	0	0	0	0	0	0	0	18	0	0	0	TGTGATGCCCTTAGATGTTCTGGGCCGCACGCGCGCTACACTGACAGGGCCAGCGAGTACATCACCTTGGCCGAGAGGTCTGGGTAATCTTGTTAAACCCTGTCGTGCTGGGGATAGAGCATTGCAATTATTGCTCTTCAACGAGGAATGCCTAGTAGGCACGAGTCATCAGCTCGTGCCGATTACGTCCCTGCCCTTTGTACACACCGCCCGTCGCTACTACCGATTGAATGGCTCAGTGAGGCCTTCGGACTGGCTCGAGGAGGTTGGCAACGACCACCTCAAGCCGGAAAGTTGGTCAAACTCGGTCATTTAGAGGAAGTAAAAGTCGTAACAAGGTTTCCGTAGGTGAAC	d__Eukaryota; p__Ascomycota; c__Eurotiomycetes; o__Eurotiales; f__Aspergillaceae	0.711546
c7b58ae162aa95abb3b11d1d8f1eba26	0	0	0	0	8	0	0	0	0	0	0	0	0	0	TGTGATGCCCTTAGATGTTCTGGGCCGCACGCGCGCTACACTGACAGGGCCAGCGAGTATATCACCTTGTCCGAAAGGACTGGGTAATCTTGTGAAACCTTGTCGTGCTGGGGATAGAGCATTGCAATTATTGCTCTTCAACGAGGAATACCTAGTAAGCGCAAGTCATCAGCTTGCGTTGATTACGTCCCTGCCCTTTGTACACACCGCCCGTCGCTACTACCGATTGAATGGCTTAGTGAGGTCTCCGGATTGGCTTTGGGGAGCCGGCAACGGCACTCTATTGCTGAGAAGCTGATCAAACTTGGTCATTTAGAGGAAGTAAAAGTCGTAACAAGGTTTCCGTAGGTGAAC	d__Eukaryota; p__Basidiomycota; c__Agaricomycetes	0.999127
573af536c0b1d15ca933a93ffba0b2dc	0	0	0	0	9	0	0	0	0	0	0	0	0	0	TGTGATGCCCTTAGATGTTCTGGGCCGCACGCGCGCTACACTGACAGGGCCAGCGAGTATTTAACCTTGACCGGAAGGTCTGGGAAATCTTGTGAAACCCTGTCGTGCTGGGGATAGAGCATTGCAATTATTGCTCTTCAACGAGGAATACCTAGTAAGCGCAAGTCATCAGCTTGCGTTGATTACGTCCCTGCCCTTTGTACACACCGCCCGTCGCTACTACCGATTGAATGGCTTAGTGAGGTCTCCGGATTGGCTTTGGGGAGCCGGCAACGGCACTCTATTGCTGAGAAGCTGATCAAACTTGGTCATTTAGAGGAAGTAAAAGTCGTAACAAGGTTTCCGTAGGTGAAC	d__Eukaryota; p__Basidiomycota; c__Agaricomycetes; o__Agaricales	0.859835
c708ebfe4e486f41df041aa805f7c223	0	0	21	0	0	0	0	0	0	0	0	0	0	0	TGTGATGCCCTTAGATGTTCTGGGCCGCACGCGCGCTACACTGACAGGGCCAGCGAGTCCATCACCTTGGCCGAGAGGCCCGGGTAATCTTGTTAAACCCTGTCGTGCTGGGGATAGAGCATTGCAATTATTGCTCTTCAACGAGGAATGCCTAGTAGGCACAAGTCATCAGCTTGTGCCGATTACGTCCCTGCCCTTTGTACACACCGCCCGTCGCTACTACCGATTGAATGGCTCAGTGAGGCCTTCGGACTGGCCCAGGGAGGTTGGAAACGACCGCCCAGGGCCGGAAAGTTGGTCAAACTCGGTCATTTAGAGGAAGTAAAAGTCGTAACAAGGTTTCCGTAGGTGAAC	d__Eukaryota; p__Ascomycota; c__Eurotiomycetes; o__Onygenales; f__Arthrodermataceae	0.995671
bf4da2aa0525834a6fb6210a756902aa	0	0	0	0	0	0	0	0	0	0	18	0	0	0	TGTGATGCCCTTAGATGTTCTGGGCCGCACGCGCGCTACACTGACAGGGCCAGCGAGTTTTTTACCTTGGCCGGAAGGTCTGGGAAATCTTGTGAAACCCTGTCGTGCTGGGGATAGAGCATTGCAATTATTGCTCTTCAACGAGGAATTCCTAGTAAGCGTGAGTCATCAGCTCGCGTTGATTACGTCCCTGCCCTTTGTACACACCGCCCGTCGCTACTACCGATTGAACGGCTTAGTGAGGTCTTGGGATTGGCGTCGAGGAGCCGGCAACGGCACCTCTTTGCTGAGAACTTGATCAAACTTGGTCGTTTAGAGGAAGTAAAAGTCGTAACAAGGTTTCCGTAGGTGAAC	d__Eukaryota; p__Basidiomycota; c__Agaricomycetes	0.995999
d11d4da68892e945fce0769bdb75dce3	0	0	0	0	0	0	0	0	0	0	13	0	0	0	TGTGATGCCCTTAGATGTTCTGGGCCGCACGCGCGCTACACTGACATACGCAACGAGTTTTTGTTCCTTGTCCGAAAGGTCTGGGTAATCTTGTAAATGTATGTCGTGATAGGGATAGATTATTGTAATTACAATCTTGAGCGAGGAATTCCTAGTAAGTGTCGGTCATCAGCCGGCGCTGATTACGTCCCTGCCCTTTGTACACACCGCCCGTCGCACCTACCGATTGAATGATTCGGTGAAAATCTCGGACTGCAACGATGAAGCTCTCGGGCATCTTCGTAGTAGGAAGTTATTTAAACCTCATCATTTAGAGGAAGGTGAAGTCGTAACAAGGTTTCCGTAGGTGAAC	d__Eukaryota; p__Ochrophyta; c__Chrysophyceae	0.90996
85533081181624b880d4cd0795f9abfa	0	0	0	0	0	0	0	0	0	0	0	0	0	48	TGTGATGCCCTTAGATGTTCTGGGCCGCACGCGCGCTACACTGACCGAACCAGCGAGTTAATCACCTTGGCCGGAAGGCCTGGGTAATCTTGTGAAACTCGGTCGTGATGGGGATAGAGCATTGCAATTATTGCTCTTCAACGAGGAATACCTAGTAAGCGTGAGTCATCAGCTCGCGTTGAATTCGTCCCTGCCCTTTGTACACACCGCCCGTCGCTACTACCGATTGAATGGCTTAGTGAGGCCTTCGGATTGGCTTCTGGGAGCCGGCAACGGCACCTAGTGGCTGAGAAGTTGAACGAACTTGGTCATTTAGAGGAAGTAAAAGTCGTAACAAGGTTTCCGTAGGTGAAC	d__Eukaryota; p__Basidiomycota; c__Cystobasidiomycetes	0.98943
21938dccf9be8fb6cfde8cf8aa3713c5	0	0	0	0	0	0	0	0	0	0	0	0	0	23	TGTGATGCCCTTAGATGTTCTGGGCCGCACGCGCGCTACACTGACCGAGCCAGCGAGTATATCACCTTATCCGGAAGGATTGGGTAATCTTGTTAAACTCGGTCGTGATGGGGATAGAGCATTGCAATTATTGCTCTTCAACGAGGAATACCTAGTAAGCGTATGTCATCAGCATGCGTTGATTACGTCCCTGCCCTTTGTACACACCGCCCGTCGCTACTACCGATTGAATGGCTTAGTGAGGCGTTCGGAGAGCCTATGAAAAGCGGGAAACTGCATTTCACTGGCTTGAAGTTCTACGAACTTGGTCATTTAGAGGAAGTAAAAGTCGTAACAAGGTTTTCGTAGGTGAAC	d__Eukaryota; p__Basidiomycota; c__Pucciniomycetes; o__Pucciniomycetes; f__Platygloeaceae	0.752717
db3d8283a0c8a6335ed775f60c296493	0	0	0	0	0	0	0	0	0	0	0	0	0	26	TGTGATGCCCTTAGATGTTCTGGGCCGCACGCGCGCTACACTGACCGAGCCAGCGAGTTTTTTCCTTGACCGGAAGGTCTGGGTAATCTTGTTAAACTCGGTCGTGATGGGGATAGAGCATTGCAATTATTGCTCTTCAACGAGGAATACCTTGTAAGCGCATGTCATCAGCATGCGTTGAACGCGTCCCTGCCCTTTGTACACACCGCCCGTCGCTAGTACCGATCGAATGGCTTAGTGAGGCCTCCGGATCTGCGCCTGGGAGCCGGCAACGGCACCTCGGTGCGGAGAAGTTGGACGAACTTGGTCATTTAGAGGAACTAAAAGTCGTAACAAGGTTTCCGTAGGTGAAC	d__Eukaryota; p__Basidiomycota	0.872802
46f4a17026d66c93f1ff2154e8fb3f3b	0	0	0	0	31	0	0	0	0	0	0	0	0	0	TGTGATGCCCTTAGATGTTCTGGGCCGCACGCGCGCTACACTGACCGGGGCAGCAAGTTCCATTTTTATACCTTGGCCGGAAGGCCCGGGGAATCTTGGAAACCCGGTCGTGCTGGGGATTGTCCATTGCAATTATTGGACATGAACGAGGAATACCTAGTAAGCGCAAGTCATCAGCTTGCGTTGATTACGTCCCTGCCCTTTGTACACACCGCCCGTCGCTACTACCGATTGGATGGCTTAGTGAGGCCCTCGGATCGGCGACTTGCTGGCTGGAAACGGCTGCAGTGTTGCTGAAAAGTTGGTCAAACTTGGTCATTTAGAGGAAGTAAAAGTCGTAACAAGGTATCCGTAGGTGAAC	d__Eukaryota; p__Zoopagomycota; c__Incertae_Sedis; o__Kickxellales; f__Kickxellaceae; g__Ramicandelaber	0.999985
e886f05d46d7af1464639fbb8827acf2	0	0	0	0	21	0	0	0	0	0	0	0	0	0	TGTGATGCCCTTAGATGTTCTGGGCCGCACGCGCGCTACACTGACGAAGACAACGAGTTTATAACCATGGGCCGGAAGGTTCGGGTAATCTTTAAAACTTCGTCGTGCTGGGGATAGATCTTTGTAATTTTCGATCTTAAACGAGGAATTCCTAGTAAGCGCGAGTCATCAGCTCGCGTTGATTACGTCCCTGCCCTTTGTACACACCGCCCGTCGCTACTACCGATTGAATGGTTTAGTGAGATCTCGGGATTGTTGGGGAATGATTGGCAACAATTGCTTCTCGATGAGAACTTGCTCAAACTTGATCATTTAGAGGAAGTAAAAGTCGTAACAAGGTAACCGTAGGTGAAC	d__Eukaryota; p__Holozoa; c__Choanoflagellida; o__Craspedida	0.779828
51fd24ae2a0c04dd4bee0ce978994485	0	0	0	6	0	0	0	0	0	0	0	0	0	0	TGTGATGCCCTTAGATGTTCTGGGCCGCACGCGCGCTACACTGACGAAGGCAGCAAGTATTAACCTTGGCTGGAAGGCCTGGGTAATCTTCTGAAACTTTGTCGTGCTGGGGATAGTCCCTTGCAATTATTGGACTTTAACGAGGAATTCCTAGTAAGCGCAAGTCATCAGCTTGCGTTGATTACGTCCCTGCCCTTTGTACACACCGCCCGTCGTTACTACCGATTGAATGGCTTAGTGAGACCTTCGGATTGACGCTGCTCGAGCTGCAAGGCTTGGGTAACGATGAGAAGTTGGTCAAACTTGGTCATTTAGAGGAAGTACAAGTCGTAACAAGGTAACCGTAGGTGAAC	d__Eukaryota; p__Chytridiomycota; c__Chytridiomycetes; o__Chytridiales; f__Chytriomycetaceae; g__Chytriomycetaceae	0.895812
b359110b8cc131132d317913472a3291	0	0	0	0	0	0	0	0	0	0	11	0	0	0	TGTGATGCCCTTAGATGTTCTGGGCCGCACGCGCGCTACACTGACGAAGGCAGCGAGTTTATCACCTTGGCCGGAAGGTCTGGGTAATCTTGTGAAACTTCGTCGTGATGGGGATAGATCATTGCAATTATTGATCTTCAACGAGGAATTCCTAGTAAGCGCGAGTCATCAGCTCGCGTTGATTACGTCCCTGCCCTTTGTACACACCGCCCGTCGCTACTACCGATTGAATGGTTTAGTGAGATCCTCGGACTGCCGGGTGTCGGCCAGCAATGGCCGCGCCTGGTGGGATGTAGATCAAACTTGATCATTTAGAGGAAGTAAAAGTCGTAACAAGGTTTCCGTAGGTGAAC	d__Eukaryota; p__Nucleariidae_and_Fonticula_group; c__Nucleariidae_and_Fonticula_group; o__Nucleariidae_and_Fonticula_group; f__Nucleariidae; g__Nuclearia	0.903621
d76941f0984a33c4079a0257a4c70f85	0	0	0	0	0	0	0	0	0	0	0	0	0	9	TGTGATGCCCTTAGATGTTCTGGGCCGCACGCGCGCTACACTGACGCAATCAACGAGCCCAGCCTTGGCCGACAGGCCCGGGTAATCTTGTAAACTGCGTCGTGATGGGGCTAGACTCTTGCAATTATTAGTCTTCAACGAGGAATGCCTAGTAAGCGCGAGTCATCAGCTCGCGTTGATTACGTCCCTGCCCTTTGTACACACCGCCCGTCGCTCCTACCGATTGGATGTGCTGGTGAAGCGTTCGGACTGGGTGTGCCAGGCGGTCCTCCGCCGATCGCGCTCGGGAAGTCCGTTGAACCCTCCCATCTAGAGGAAGGAGAAGTCGTAACAAGGTCTCCGTAGGTGAAC	d__Eukaryota; p__Chlorophyta; c__Trebouxiophyceae; o__Trebouxiophyceae; f__Trebouxiophyceae; g__Trebouxiophyceae	0.807643
99ff415b42a8437507ce5e5e833eb03d	0	0	0	0	0	0	0	0	48	0	0	0	0	0	TGTGATGCCCTTAGATGTTCTGGGCCGCACGCGCGCTACACTGACGCAATCAACGAGCCCAGCCTTGGCCGACAGGCCCGGGTAATCTTGTAAACTGCGTCGTGATGGGGCTAGACTCTTGCAATTATTAGTCTTCAACGAGGAATGCCTAGTAAGCGCGAGTCATCAGCTCGCGTTGATTACGTCCCTGCCCTTTGTACACACCGCCCGTCGCTCCTACCGATTGGATGTGCTGGTGAAGCTCTCGGACTGGCGGCGGTCAGTGGTCTCCGCCGACCGTCGCCGGGAAGTCAGTTAAACCCTCCCATCTAGAGGAAGGAGAAGTCGTAACAAGGTCTCCGTAGGTGAAC	d__Eukaryota; p__Chlorophyta; c__Trebouxiophyceae; o__Trebouxiophyceae; f__Trebouxiophyceae; g__Trebouxiophyceae	0.826795
125232c3d3a3edc5546eebce5b38feb3	0	0	0	2	0	0	0	0	0	0	0	0	0	0	TGTGATGCCCTTAGATGTTCTGGGCCGCACGCGCGCTACACTGACGCAATCAACGAGCCCAGCCTTGGTCGAGAGACCCGGGTAATCTTGTAAACTGCGTCGTGATGGGGCTAGACTCTTGCAATTATTAGTCTTCAACGAGGAATGCCTAGTAAGCGCGAGTCATCAGCTCGCGTTGATTACGTCCCTGCCCTTTGTACACACCGCCCGTCGCTACTACCGATTGAATGGCTTAGTGAGACCTTCGGATTGGCGTTTGGCAGCTGGCAACAGCAGCTAATTGCTGAGAAGTTGGTCAAACTTGGTCATTTAGAGGAAGTAAAAGTCGTAACAAGGTTTCCGTAGGTGAAC	d__Eukaryota	1
cb5b703b7aadff0a1fa61511bb94fc62	0	0	0	0	0	0	6	0	0	0	0	0	0	0	TGTGATGCCCTTAGATGTTCTGGGCCGCACGCGCGCTACACTGACGCAATCAACGAGCCCAGCCTTGGTCGAGAGACCCGGGTAATCTTGTAACCTGCGTCGTGATGGGGCTAGACTCTTGCAATTATTAGTCTTCAACGAGGAATGCCTAGTAAGCGCGAGTCATCAGCTCGCGTTGATTACGTCCCTGCCCTTTGTACACACCGCCCGTCGCTACTACCGATTGAATGGCTTAGTGAGACCTTCGGATTGGCGTTTGGCAGCTGGCAACAGCAGCTAATTGCTGAGAAGTTGGTCAAACTTGGTCATTTAGAGGAAGTAAAAGTCGTAACAAGGTTTCCGTAGGTGAAC	d__Eukaryota; p__Mucoromycota; c__Incertae_Sedis; o__Mortierellales; f__Mortierellales; g__Mortierellales	0.715784
310f8429cc3e043fed352590b927d26b	0	0	0	0	1	0	0	0	0	0	0	0	0	0	TGTGATGCCCTTAGATGTTCTGGGCCGCACGCGCGCTACACTGACGCAATCAACGAGCCTAGCCTTGGTCGAGAGACCCGGGTAATCTTGTAAACTGCGTCGTGATGGGGCTAGACTCTTGCAATTATTAGTCTTCAACGAGGAATGTCTAGTAAGCGCAAGTCATCAGCTTGCGTTGATTACGTCCCTGCCCTTTGTACACACCGCCCGTCGCTACTACCGATTGAATGGCTTAGTGAGACCTTCGGATTGGCGTTTGGCAGCTGGCAACAGCAGCTAATTGCTGAGAAGTTGGTCAAACTTGGTCATTTAGAGGAAGTAAAAGTCGTAACAAGGTTTCCGTAGGTGAAC	d__Eukaryota	0.999999
f4f36b651157ad63e70d6676cfed7f61	0	0	0	0	1	0	0	0	0	0	0	0	0	0	TGTGATGCCCTTAGATGTTCTGGGCCGCACGCGCGCTACACTGACGCAATCAACGAGCCTAGCCTTGGTCGAGAGACCCGGGTAATCTTGTAAACTGCGTCGTGATGGGGCTAGACTCTTGCAATTATTAGTCTTCAACGAGGAATGTCTAGTAAGCGCAAGTCATCAGCTTGCGTTGATTACGTCCCTGCCCTTTGTACACACCGCCCGTCGCTCCTACCGATTGAATGGTCCGGTGAAGTGTTCGGATCGCGGCGATGTGGGCGGTTCGCTGCCGACAACGTCGCGAGAAGTCCACTGAACCTTATCATTTAGAGGAAGGAGAAGTCGTAACAAGGTTTCCGTAGGTGAAC	d__Eukaryota	0.999995
e0082eaf3483367d8121165b54cde70a	0	0	0	0	0	0	0	0	27	0	0	0	0	0	TGTGATGCCCTTAGATGTTCTGGGCCGCACGCGCGCTACACTGACGCAATCAACGAGCCTAGCCTTGGTCGAGAGACCCGGGTAATCTTGTAAACTGCGTCGTGATGGGGCTAGACTCTTGCAATTATTAGTCTTCAACGAGGAATGTCTAGTAAGCGCAAGTCATCAGCTTGCGTTGATTACGTCCCTGCCCTTTGTACACACCGCCCGTCGCTCCTACCGATTGGATGTGCTGGTGAAGCGCTCGGATTGGCTGCCAGTGGCGGTCTCCGCCACGAGCAGCCGAGAAGTTCGTTAAACCCTCCCATCTAGAGGAAGGAGAAGTCGTAACAAGGTCTCCGTAGGTGAAC	d__Eukaryota; p__Chlorophyta; c__Trebouxiophyceae; o__Trebouxiophyceae; f__Trebouxiophyceae; g__Trebouxiophyceae	0.910567
eceee01621a473ab5042446a89ae868d	0	0	0	0	1	0	0	0	0	0	0	0	0	0	TGTGATGCCCTTAGATGTTCTGGGCCGCACGCGCGCTACACTGACGCAATCAACGAGCCTAGCCTTGGTCGAGAGACCCGGGTAATCTTGTAAACTGCGTCGTGATGGGGCTAGACTCTTGCAATTATTAGTCTTCAACGAGGAATGTCTAGTAAGCGCAAGTCATCAGCTTGCGTTGATTACGTCCCTGCCCTTTGTACACACCGCCCGTCGCTGCCCGGGACTGAGCCGTTTCGAGAAAAGCGGGGACTGCTGTTTCGAGACCTTTCGGGGTGGAGATTCTTTGGTGGAAACCGCCTTAATCGCAGTGGCTTGAACCGGGCAAAAGTCGTAACAAGGTTTCCGTAGGTGAAC	d__Eukaryota	0.999853
e85b0464573e9af97d51fd9b01daad4d	0	0	0	0	8	0	0	0	0	0	0	0	0	0	TGTGATGCCCTTAGATGTTCTGGGCCGCACGCGCGCTACACTGACGCAATCAACGAGCCTCCTGGTCTCGAGAGGACCGGGTAATCTTGTAAACTGCGTCGTGATGGGGCTAGAGCTTTGTAATTATTGCTCTTTAACGAGGAATGCCTAGTAAGCGCGAGTCATCAGCTCGCGTTGATTACGTCCCTGCCCTTTGTACACACCGCCCGTCGCTCCTTCCGATTGGGTGTGCTGGTGAAGAGTTCGGACTGGACCTGGCTAGCAATAGCCCCGGCTCGGGAAGTCCTTTGAACCCTCTCGCCTAGAGGAAGGAGAAGTCGTAACAAGGTTTCCGTAGGTGAAC	d__Eukaryota; p__Chlorophyta; c__Ulvophyceae; o__Ulvophyceae; f__Ulvophyceae; g__Ulvophyceae	0.998758
1e5739cb5fc991f62faf822b5895476e	0	0	0	0	0	0	0	0	0	0	170	0	0	0	TGTGATGCCCTTAGATGTTCTGGGCCGCACGCGCGCTACACTGACGCAATCAACGAGCCTGCTGGTCTCGAGAGGACCGGCTAATCTTGTAAACTGCGTCGTGATGGGGCTAGAGCTTTGTAATTATTGCTCTTCAACGAGGAATGCCTAGTAAGCGCGAGTCATCAGCTCGCGTTGATTACGTCCCTGCCCTTTGTACACACCGCCCGTCGCTCCTTCCGATTGGGTGTGCTGGTGAAGAGTTCGGACTGGACCTGGCTAGCGATAGCCCCGGTTCGGGAAGTCCTTTGAACCCTCTCGCCTAGAGGAAGGAGAAGTCGTAACAAGGTTTCCGTAGGTGAAC	d__Eukaryota; p__Chlorophyta; c__Ulvophyceae; o__Ulvophyceae; f__Ulvophyceae; g__Ulvophyceae	0.996149
5f793ecdfb30fe84975ff46a31495f2f	0	0	0	0	0	0	0	0	0	0	29	0	0	0	TGTGATGCCCTTAGATGTTCTGGGCCGCACGCGCGCTACACTGACGCAATCAACGAGCCTGCTGGTCTCGAGAGGATCGGCTAATCTTGTAAACTGCGTCGTGATGGGGCTAGAGCTTTGTAATTATTGCTCTTTAACGAGGAATGCCTAGTAAGCGCGAGTCATCAGCTCGCGTTGATTACGTCCCTGCCCTTTGTACACACCGCCCGTCGCTCCTTCCGATTGGGTGTGCTGGTGAAGAGTTCGGACTGGACTTGGCTGGCAACAGCCCTGGTTCGGGAAGTCCTTTGAACCCTCTCGCCTAGAGGAAGGAGAAGTCGTAACAAGGTTTCCGTAGGTGAAC	d__Eukaryota; p__Chlorophyta; c__Ulvophyceae; o__Ulvophyceae; f__Ulvophyceae; g__Ulvophyceae	0.997023
9689b0d2a231c6751c804f420f0c7ffc	0	0	0	0	0	0	0	0	0	0	0	0	0	5	TGTGATGCCCTTAGATGTTCTGGGCCGCACGCGCGCTACACTGACGCAATCAACGAGCTCCGCCTTGACCGAGAGGTCTGGGTAATCTTGTAAACTGCGTCGTGATGGGGCTAGACTCTTGCAATTATTAGTCTTCAACGAGGAATGCCTAGTAAGCGCAAGTCATCAGCTTGCGTTGATTACGTCCCTGCCCTTTGTACACACCGCCCGTCGCTCCTACCGATTGGATGTGCTGGTGAAGCGTTCGGACTGGCTGCTCGTGGCGGTCTCCGCCACATGTTGCCGGGAAGTTCGTTAAACCCTCCCATCTAGAGGAAGGAGAAGTCGTAACAAGGTCTCCGTAGGTGAAC	d__Eukaryota; p__Chlorophyta; c__Trebouxiophyceae; o__Trebouxiophyceae; f__Trebouxiophyceae; g__Trebouxiophyceae	0.768827
090a79413c3b5be89f0aa581fd397b5d	0	0	0	0	0	0	0	0	58	0	0	0	0	0	TGTGATGCCCTTAGATGTTCTGGGCCGCACGCGCGCTACACTGACGCATGCATCGAGCCTAGCCTTGGCCGAGAGGCCCGGGTAATCTTCGAAACTGCGTCGTGATGGGGATAGATCATTGCAATTCTTGGTCTTCAACGAGGAATGCCTAGTAAGCGCGAGTCATCAGCTCGCGCTGACTACGTCCCTGCCCTTTGTACACACCGCCCGTCGCTCCTACCGATTGGATATGCTGGTGAAGCGCTAGGATCGGTGGCAGTCGGTGGCTTGCCATCTGCTGCCGCTGAGAATTCCGTTGAACCCTCCTATCTAGAGGAAGGAGAAGTCGTAACAAGGTTTCCGTAGGTGAAC	d__Eukaryota; p__Chlorophyta; c__Trebouxiophyceae; o__Trebouxiophyceae; f__Trebouxiophyceae; g__Trebouxiophyceae	0.745692
d990577c69abf6e7e67f7eedd9d064b4	0	0	0	0	0	0	0	0	0	0	43	0	0	0	TGTGATGCCCTTAGATGTTCTGGGCCGCACGCGCGCTACACTGACGCATGCATCGAGCCTAGCCTTGGCCGAGAGGCCCGGGTAATCTTCGAAACTGCGTCGTGATGGGGATAGATCATTGCAATTCTTGGTCTTCAACGAGGAATGCCTAGTAAGCGCGAGTCATCAGCTCGCGCTGACTACGTCCCTGCCCTTTGTACACACCGCCCGTCGCTCCTACCGATTGGATATGCTGGTGAAGCGCTAGGATCGGTGGCAGTCGGTGGTTCTCCATCTGCTGCCGCTGAGAATTCCGTTGAACCCTCCTATCTAGAGGAAGGAGAAGTCGTAACAAGGTTTCCGTAGGTGAAC	d__Eukaryota; p__Chlorophyta; c__Trebouxiophyceae; o__Trebouxiophyceae; f__Trebouxiophyceae; g__Trebouxiophyceae	0.781783
2eed96908100c7dc7d74d69e24367e2c	0	0	0	0	0	0	0	0	0	0	29	0	0	0	TGTGATGCCCTTAGATGTTCTGGGCCGCACGCGCGCTACACTGACGCATGCATCGAGCCTAGCCTTGGCCGAGAGGCCCGGGTAATCTTCGAAACTGCGTCGTGATGGGGATAGATCATTGCAATTCTTGGTCTTCAACGAGGAATGCCTAGTAAGCGCGAGTCATCAGCTCGCGCTGACTACGTCCCTGCCCTTTGTACACACCGCCCGTCGCTCCTACCGATTGGATATGCTGGTGAAGCGCTAGGATTGGTGGCAGTCGGTGGTTCTCCATCTGCTGCCGCCGAGAATTCCGTTGAACCCTCCTATCTAGAGGAAGGAGAAGTCGTAACAAGGTTTCCGTAGGTGAAC	d__Eukaryota; p__Chlorophyta; c__Trebouxiophyceae; o__Trebouxiophyceae; f__Trebouxiophyceae; g__Trebouxiophyceae	0.7819
66e561a53381bddab817ad99b4891239	0	0	0	0	0	0	0	0	81	0	0	0	0	48	TGTGATGCCCTTAGATGTTCTGGGCCGCACGCGCGCTACACTGACGCATGCATCGAGCCTAGCCTTGGCCGAGAGGCCCGGGTAATCTTCGAAACTGCGTCGTGATGGGGCTAGATCATTGCAATTCTTGGTCTTCAACGAGGAATGCCTAGTAAGCGCGAGTCATCAGCTCGCGCTGACTACGTCCCTGCCCTTTGTACACACCGCCCGTCGCTCCTACCGATTGGATATGCTGGTGAAGCGCTAGGATCGGTGGCAGTCGGTGGCCCGCCATCTGCTGCCGCTGAGAATTCCGTTGAACCCTCCTATCTAGAGGAAGGAGAAGTCGTAACAAGGTTTCCGTAGGTGAAC	d__Eukaryota; p__Chlorophyta; c__Trebouxiophyceae; o__Trebouxiophyceae; f__Trebouxiophyceae; g__Trebouxiophyceae	0.77069
32f026f99bdcf6bff565f0991c0370fd	0	0	0	0	32	0	0	0	57	0	0	0	11	614	TGTGATGCCCTTAGATGTTCTGGGCCGCACGCGCGCTACACTGACGCATGCATCGAGCCTAGCCTTGGCCGAGAGGCCCGGGTAATCTTCGAAACTGCGTCGTGATGGGGCTAGATCATTGCAATTCTTGGTCTTCAACGAGGAATGCCTAGTAAGCGCGAGTCATCAGCTCGCGCTGACTACGTCCCTGCCCTTTGTACACACCGCCCGTCGCTCCTACCGATTGGATATGCTGGTGAAGCGCTAGGATCGGTGGCAGTCGGTGGTTCTCCATCTGCTGCCGCTGAGAATTCCGTTGAACCCTCCTATCTAGAGGAAGGAGAAGTCGTAACAAGGTTTCCGTAGGTGAAC	d__Eukaryota; p__Chlorophyta; c__Trebouxiophyceae; o__Trebouxiophyceae; f__Trebouxiophyceae; g__Trebouxiophyceae	0.803512
169c99fb12c07d095f9687e37a9ca257	0	0	0	9	0	0	0	0	0	0	0	0	0	0	TGTGATGCCCTTAGATGTTCTGGGCCGCACGCGCGCTACACTGACGCATGCATCGAGCCTAGCCTTGGCCGAGAGGCCCGGGTAATCTTGCAAACTGCGTCGTGATGGGGATAGATCATTGCAATTCTTGGTCTTCAACGAGGAATGCCTAGTAAGCGCGAGTCATCAGCTCGCGCTGACTACGTCCCTGCCCTTTGTACACACCGCCCGTCGCTCCTACCGATTGGATATGCTGGTGAAGCGCTAGGATCGGTGGCGTTCGGTGGCTCGTTCACCTGCCGCCGCTGAGAATTCCGTTGAACCCTCCTATCTAGAGGAAGGAGAAGTCGTAACAAGGTTTCCGTAGGTGAAC	d__Eukaryota; p__Chlorophyta; c__Trebouxiophyceae; o__Trebouxiophyceae; f__Trebouxiophyceae; g__Trebouxiophyceae	0.750553
36e9b01b3dbdd2617a397b4925a7e174	0	0	0	0	16	0	0	0	0	0	0	0	0	0	TGTGATGCCCTTAGATGTTCTGGGCCGCACGCGCGCTACACTGACGCATTCATCGAGCTCAACCTTGGCCGAGAGGCCCGGGTAATCTTGAAAACTGCGTCGTGATGGGGCTAGATCATTGCAATTCTTGGTCTTCAACGAGGAATGCCTAGTAGGCGCGAGTCATCAGCTCGTGCCGACTACGTCCCTGCCCTTTGTACACACCGCCCGTCGCTCCTACCGGTTCTGCGGCTGGTGAATCGGAGGGAGGGCCGCTGGTCGGTGGTTCGCCACCTGCCTACGGTCCAAACTCCCTTGAACCCTCTGCCGACAAGGAAGGAGAAGTCGTAACAAGGTCTCCGTAGGTGAAC	d__Eukaryota; p__Chlorophyta	0.82735
8bb06cea12d0b10ec10db0b76a85b47f	0	0	0	0	0	0	0	0	0	0	0	0	0	34	TGTGATGCCCTTAGATGTTCTGGGCCGCACGCGCGCTACACTGACGCATTCATCGAGCTCAACCTTGGCCGAGAGGCCCGGGTAATCTTGAAAACTGCGTCGTGATGGGGCTAGATCATTGCAATTCTTGGTCTTCAACGAGGAATGCCTAGTAGGCGCGAGTCATCAGCTCGTGCCGACTACGTCCCTGCCCTTTGTACACACCGCCCGTCGCTCCTACCGGTTCTGCGGCTGGTGAATCGGAGGGAGGGCCGCTGGTCGGTGGTTCGCCACCTGCCTACGGTCCGAACTCCCTTGAACCCTCTGCCGACAAGGAAGGAGAAGTCGTAACAAGGTCTCCGTAGGTGAAC	d__Eukaryota; p__Chlorophyta	0.840588
f847a4856773e4d409576916e61c3be6	0	0	0	0	0	0	0	0	0	0	0	0	0	28	TGTGATGCCCTTAGATGTTCTGGGCCGCACGCGCGCTACACTGACGCATTCATCGAGCTCAGCCTAGGCCGAGAGGCCCGGGTAATCTTGAAAACTGCGTCGTGATGGGGCTAGATCATTGCAATTCTTGGTCTTCAACGAGGAATGCCTAGTAGGCGCGAGTCATCAGCTCGCGCCGACTACGTCCCTGCCCTTTGTACACACCGCCCGTCGCTCCTACCGGTTCTGCGGCTGGTGAATCGGAGGGAGGGCCGCTGGTCGGTGGTTCGCCACCTGCCTACGGTCCGAACTCCCTTGAACCCTCTGCCGACAAGGAAGGAGAAGTCGTAACAAGGTCTCCGTAGGTGAAC	d__Eukaryota; p__Chlorophyta	0.875073
02d1400904c9b0f11547ab36b67888c7	0	0	0	0	19	0	0	0	0	0	0	0	0	0	TGTGATGCCCTTAGATGTTCTGGGCCGCACGCGCGCTACACTGACGCGTTCAACGAGCCTCCTGATCTCGAGAGGATCGGGTAATCTTGTAAACCGCGTCGTGATGGGGCTAGAGCTTTGTAATTGTTGCTCTTTAACGAGGAATGCCTAGTAAGCGCGAGTCATCAGCTCGCGTTGATTACGTCCCTGCCCTTTGTACACACCGCCCGTCGCTCCTTCCGATTGGGTGTGCTGGTGAAGAGTTCGGATTGGGCTAGGGGGCGAGAGTCCCCATGTCCGAAAAGTTCTTTGAACCCTCTCGCCTAGAGGAAGGAGAAGTCGTAACAAGGTTTCCGTAGGTGAAC	d__Eukaryota; p__Chlorophyta; c__Ulvophyceae; o__Ulvophyceae; f__Ulvophyceae; g__Ulvophyceae	0.99367
61f5eb7aca74fd96f731f10b98b63f82	0	0	0	0	0	0	0	0	0	0	14	0	0	0	TGTGATGCCCTTAGATGTTCTGGGCCGCACGCGCGCTACACTGACGCGTTCAACGAGCCTCCTGGTCACGAGAGGACCGGGTAATCTTGTAAACCGCGTCGTGATGGGGCTAGAGCTTTGTAATTATTGCTCTTTAACGAGGAATGCCTAGTAAGCGCGAGTCATCAGCTCGCGTTGATTACGTCCCTGCCCTTTGTACACACCGCCCGTCGCTCCTTCCGATTGGGTGTGCTGGTGAAGAGTTCGGACTGAACCAGGTCGGCGACGACCAAGGTCCGGGAAGTTCTTTGAACCCTCTCGCCTAGAGGAAGGAGAAGTCGTAACAAGGTTTCCGTAGGTGAAC	d__Eukaryota; p__Chlorophyta; c__Ulvophyceae; o__Ulvophyceae; f__Ulvophyceae; g__Ulvophyceae	0.998183
97293ca85372be25384eed68e2c802c6	0	0	0	0	0	0	0	0	0	0	28	0	0	0	TGTGATGCCCTTAGATGTTCTGGGCCGCACGCGCGCTACACTGACGCGTTCAACGAGCCTCCTGGTCACGAGAGGACCGGGTAATCTTGTAAACCGCGTCGTGATGGGGCTAGAGCTTTGTAATTATTGCTCTTTAACGAGGAATGCCTAGTAAGCGCGAGTCATCAGCTCGCGTTGATTACGTCCCTGCCCTTTGTACACACCGCCCGTCGCTCCTTCCGATTGGGTGTGCTGGTGAAGAGTTCGGACTGAGCCTGAGTCGCAAGATTCAAGGTCCGGGAAGTTCTTTGAACCCTCTCGCCTAGAGGAAGGAGAAGTCGTAACAAGGTTTCCGTAGGTGAAC	d__Eukaryota; p__Chlorophyta; c__Ulvophyceae; o__Ulvophyceae; f__Ulvophyceae; g__Ulvophyceae	0.998059
ae4a4e33cdb0bd8970da1e7fc40f8e58	0	0	0	0	8	0	0	0	0	0	0	0	0	0	TGTGATGCCCTTAGATGTTCTGGGCCGCACGCGCGCTACACTGACGCGTTCAACGAGCCTCCTGGTCACGAGAGGACCGGGTAATCTTGTAAACCGCGTCGTGATGGGGCTAGAGCTTTGTAATTATTGCTCTTTAACGAGGAATGCCTAGTAAGCGCGAGTCATCAGCTCGCGTTGATTACGTCCCTGCCCTTTGTACACACCGCCCGTCGCTCCTTCCGATTGGGTGTGCTGGTGAAGAGTTCGGACTGGACCTGGCTAGCAATAGCCCCGGCTCGGGAAGTCCTTTGAACCCTCTCGCCTAGAGGAAGGAGAAGTCGTAACAAGGTTTCCGTAGGTGAAC	d__Eukaryota; p__Chlorophyta; c__Ulvophyceae; o__Ulvophyceae; f__Ulvophyceae; g__Ulvophyceae	0.998648
6936043105cd33261866ceaf14e18ddb	0	0	0	0	0	0	0	0	0	0	54	0	0	0	TGTGATGCCCTTAGATGTTCTGGGCCGCACGCGCGCTACACTGACGCGTTCAACGAGCCTCCTGGTCACGAGAGGACCGGGTAATCTTGTAAACCGCGTCGTGATGGGGCTAGAGCTTTGTAATTGTTGCTCTTTAACGAGGAATGCCTAGTAAGCGCGAGTCATCAGCTCGCGTTGATTACGTCCCTGCCCTTTGTACACACCGCCCGTCGCTCCTTCCGATTGGGTGTGCTGGTGAAGAGTTCGGATTGGGCTAGGGTGCGCAAGTGCCCATGACCGAAAAGTTCTTTGAACCCTCTCGCCTAGAGGAAGGAGAAGTCGTAACAAGGTTTCCGTAGGTGAAC	d__Eukaryota; p__Chlorophyta; c__Ulvophyceae; o__Ulvophyceae; f__Ulvophyceae; g__Ulvophyceae	0.995369
a0c0f01f1170deda27a1f4d88d07cdfe	0	0	0	0	7	0	0	0	0	0	0	0	0	0	TGTGATGCCCTTAGATGTTCTGGGCCGCACGCGCGCTACACTGACGCTTTCAACGAGCTTACAACCTTAGCCGAAAGGTTTGGGTAATCTTGTCAAAGAGCGTCGTGCTGGGGATAGATTATTGTAATTATTAATCTTCAACGAGGAATTCCTAGTAAACGCAAGTCATCAGCTTGCATTGATTACGTCCCTGCCCTTTGTACACACCGCCCGTCGCTACTACCGATTGAATGACCTAGTGAGTTTCACGGATTGCTGGCTGGTCCCGCAAGGGATCTGTCAGTGAGAAGTGAATCAAACTTGATCATTTAGAGGAAGTAAAAGTCGTAACAAGGTTTCCGTAGGTGAAC	d__Eukaryota; p__Cercozoa; c__Incertae_Sedis; o__Incertae_Sedis; f__Incertae_Sedis; g__Gymnophrys	0.945655
a0aa9995c193a466f9b66eb55904a4c7	1280	0	0	0	0	0	0	0	0	0	47	0	0	19	TGTGATGCCCTTAGATGTTCTGGGCCGCACGCGCGCTACACTGACGGAGCCAACGAGTACTTTCCTTGTCCGGAAGGACTGGGTAATCTTGTGAAACTTCGTCGTGCTGGGGATAGAGCATTGCAATTATTGCTCTTCAACGAGGAATTCCTAGTAAGCGTGAGTCATCAGCTCGCGTTGATTACGTCCCTGCCCTTTGTACACACCGCCCGTCGCTACTACCGATTGAATGGCTTAGTGAGCCTTTGGGATTGGCAGCTTGTACCGGCAACGGTAGCAGGCCGCTGAAAACTTAGGCAAACTTGGTCATTTAGAGGAAGTAAAAGTCGTAACAAGGTTTCTGTAGGTGAAC	d__Eukaryota; p__Basidiomycota; c__Malasseziomycetes; o__Malasseziales; f__Malasseziaceae; g__Malassezia	0.999754
fe876d46e60b79e164bb6b0cf1f1a98d	1156	0	0	0	0	0	0	0	0	0	0	0	0	0	TGTGATGCCCTTAGATGTTCTGGGCCGCACGCGCGCTACACTGACGGAGCCAACGAGTACTTTCCTTGTCCGGAAGGACTGGGTAATCTTGTGAAACTTCGTCGTGCTGGGGATAGAGCATTGCAATTATTGCTCTTCAACGAGGAATTCCTAGTAAGCGTGAGTCATCAGCTCGCGTTGATTACGTTCCTGCCCTTTGTACACACCGCCCGTCGCTACTACCGATTGAATGGCTTAGTGAGCCTTTGGGATTGGCAGCTTGTACCGGCAACGGTAGCAGGCCGCTGAAAACTTAGGCAAACTTGGTCATTTAGAGGAAGTAAAAGTCGTAACAAGGTTTCTGTAGGTGAAC	d__Eukaryota; p__Basidiomycota; c__Malasseziomycetes; o__Malasseziales; f__Malasseziaceae; g__Malassezia	0.999735
0efd6e53c0a28c88fe46ffe352dcd2e4	225	0	0	0	0	0	0	0	0	0	0	0	0	0	TGTGATGCCCTTAGATGTTCTGGGCCGCACGCGCGCTACACTGACGGAGCCAACGAGTACTTTCCTTGTCCGGAAGGACTGGGTAATCTTGTGAAACTTCGTCGTGCTGGGGATAGAGCATTGCAGTTATTGCTCTTCAACGAGGAATTCCTAGTAAGCGTGAGTCATCAGCTCGCGTTGATTACGTCCCTGCCCTTTGTACACACCGCCCGTCGCTACTACCGATTGAATGGCTTAGTGAGCCTTTGGGATTGGCAGCTTGTACCGGCAACGGTAGCAGGCCGCTGAAAACTTAGGCAAACTTGGTCATTTAGAGGAAGTAAAAGTCGTAACAAGGTTTCTGTAGGTGAAC	d__Eukaryota; p__Basidiomycota; c__Malasseziomycetes; o__Malasseziales; f__Malasseziaceae; g__Malassezia	0.999781
0aceb094764bc12263eb5ac218017e1d	1100	0	0	0	0	0	0	0	96	0	0	0	0	0	TGTGATGCCCTTAGATGTTCTGGGCCGCACGCGCGCTACACTGACGGAGCCAACGAGTCTTTTCCTTGTCCGGAAGGACTGGGTAATCTTGTGAAACTTCGTCGTGCTGGGGATAGAGCATTGCAATTATTGCTCTTCAACGAGGAATTCCTAGTAAGCGTGAGTCATCAGCTCGCGTTGATTACGTCCCTGCCCTTTGTACACACCGCCCGTCGCTACTACCGATTGAATGGCTTAGTGAGCCTTTGGGATTGGCAGCTTGTACCGGCAACGGTAGCAGGCAGCCGAAAACTTAGGCAAACTTGGTCATTTAGAGGAAGTAAAAGTCGTAACAAGGTTTCTGTAGGTGAAC	d__Eukaryota; p__Basidiomycota; c__Malasseziomycetes; o__Malasseziales; f__Malasseziaceae; g__Malassezia	0.999455
2da0801d77dcc7889aa3fffa42c308f6	0	0	0	0	0	0	0	0	0	0	28	0	0	0	TGTGATGCCCTTAGATGTTCTGGGCCGCACGCGCGCTACACTGACGGAGCCAACGAGTCTTTTCCTTGTCCGGAAGGACTGGGTAATCTTGTGAAACTTCGTCGTGCTGGGGATAGAGCATTGCAATTATTGCTCTTCAACGAGGAATTCCTAGTAAGCGTGAGTCATCAGCTCGCGTTGATTACGTCCCTGCCCTTTGTACACACCGCCCGTCGCTACTACCGATTGAATGGCTTAGTGAGCCTTTGGGATTGGCAGCTTGTACCGGCAACGGTAGCAGGCCGCTGAAAACTTAGGCAAACTTGGTCATTTAGAGGAAGTAAAAGTCGTAACAAGGTTTCTGTAGGTGAAC	d__Eukaryota; p__Basidiomycota; c__Malasseziomycetes; o__Malasseziales; f__Malasseziaceae; g__Malassezia	0.99952
bb4961915b82f66d5ea01c62cef7cae9	0	0	0	0	0	0	0	0	0	0	0	0	0	48	TGTGATGCCCTTAGATGTTCTGGGCCGCACGCGCGCTACACTGACGGAGCCAGCGAGTACTTCCTTGTCCGAAAGGTCCGGGTAATCTTGTTAAACTCCGTCGTGCTGGGGATAGAGCATTGCAATTATTGCTCTTCAACGAGGAATCCCTAGTAAGCGCAAGTCATCAGCTTGCGTTGATTACGTCCCTGCCCTTTGTACACACCGCCCGTCGCTACTACCGATTGAATGGCTCAGTGAGGCGTCCGGACTGGCCCAGAGAGGTGGGCAACTACCACTCAGGGCCGGAAAGCTCTCCAAACTCGGTCATTTAGAGGAAGTAAAAGTCGTAACAAGGTCTCCGTAGGTGAAC	d__Eukaryota; p__Ascomycota; c__Sordariomycetes; o__Hypocreales	0.901131
e5136421168f3081f67225cec21bc753	0	0	0	0	0	0	0	0	0	0	0	0	0	31	TGTGATGCCCTTAGATGTTCTGGGCCGCACGCGCGCTACACTGACGGGGCCAACGAGTCCATCACCTTGGCCGGAAGGCCTGGGTAATCTTGTTAAACCCCGTCGTGCTGGGGATAGAGCATTGCAATTATTGCTCTTCAACGAGGAATGCCTAGTAAGCGCATGTCATCAGCATGCGTTGATTACGTCCCTGCCCTTTGTACACACCGCCCGTCGCTACTACCGATTGAATGGCTCAGTGAGGCCTTCGGACTGGCCCAGGGAGGTCGGCAACGACCACCCCGGGCCGGAAAGTTGGTCAAACTCGGTCATTTAGAGGAAGTAAAAGTCGTAACAAGGTCTCCGTAGGTGAAC	d__Eukaryota; p__Ascomycota; c__Dothideomycetes; o__Capnodiales	0.980442
641e48fb4a7c24dddc2cdd8b29868cc4	0	0	0	0	0	7	0	0	0	0	0	0	0	0	TGTGATGCCCTTAGATGTTCTGGGCCGCACGCGCGCTACACTGACTGAGCCAGCGAGTTCATCACCTTGGCCGAGAGGTCTGGGTAATCTTGTGAAACTCAGTCGTGCTGGGGATAGAGCATTGCAATTATTGCTCTTCAACGAGGAATACCTAGTAAGCGTGAGTCATCAACTCGCGTTGATTACGTCCCTGCCCTTTGTACACACCGCCTGTCGCTACTACCGATTGAATGGCTTAGTGAGGTCTCCGGACTGGCATTGGGGAGCCGGCAACGGCACCCCTTGGCTGGGAAGTTGAACAAACTTGGTCATTTAGAGGAAGTAAAAGTCATAACAAGGTTTCCGTAGGTGAAC	d__Eukaryota; p__Basidiomycota; c__Tremellomycetes; o__Tremellales; f__Cuniculitremaceae; g__Kockovaella	0.996597
9f19328260aeebefacb65f83ba2bcde4	0	0	0	0	0	0	0	0	0	0	20	0	0	0	TGTGATGCCCTTAGATGTTCTGGGCCGCACGCGCGCTACACTGACTGAGCCAGCGAGTTTATAACCTTAGCTGAGAAGCTTGGGTAATCTTGTGAAACTCAGTCGTGCTGGGGATCGAGCATTGCAATTATTGCTCGTCAACGAGGAATACCTAGTAAGCGTGAGTCACCAACTCGCGTTGATTACGTCCCTGCCCTTTGTACACACCGCCCGTCGCTACTACCGATTGAATGGCTTAGTGAGATCTCCGGATTGGCGTTGAGAAGCCGGCAACGGCATCTCTTGGCCGAGAAGTTGATCAAACTTGGTCATTTAGAGGAAGTAAAAGTCGTAACAAGGTTTCCGTAGGTGAAC	d__Eukaryota; p__Basidiomycota; c__Tremellomycetes; o__Trichosporonales; f__Trichosporonaceae; g__Apiotrichum	0.95815
e5e14abd59a907cc44f111e1bfcba4b3	0	0	7	0	0	0	0	0	0	0	0	0	0	0	TGTGATGCCCTTAGATGTTCTGGGCCGCACGCGCGCTACACTGACTGAGCCAGCGAGTTTATAACCTTGGCCGAAAGGTCTGGGTAATCTTGTGAAACTCAGTCGTGCTGGGGATAGAGCATTGCAATTATTGCTCTTCAACGAGGAATGCCTAGTAAGCGTGAGTCATCAGCTCACGTTGATTACGTCCCTGCCCTTTGTACACACCGCCCGTCGCTACTACCGATTGAATGGCTTAGTGAGGTCTCCGGATTGGCTTTGGGGAGCCGGCAACGGCACCCTATTGCTGAAAAGCTGATCAAACTTGGTCATTTAGAGGAAGTAAAAGTCGTAACAAGGTTTCCGTAGGTGAAC	d__Eukaryota; p__Basidiomycota; c__Tremellomycetes; o__Filobasidiales	0.710603
630c152c7934a514f2ed6530850dded9	0	0	0	0	9	0	0	0	0	0	0	0	0	0	TGTGATGCCCTTAGATGTTCTGGGCCGCACGCGCGCTACACTGACTGAGCCAGCGAGTTTATAACCTTGGCCGAGAGGCCTGGGTAATCTTGTGAAACTCAGTCGTGCTGGGGATAGAGCATTGCAATTATTGCTCTTCAACGAGGAATACCTAGTAAGCGTAAGTCATCAACTTGCGTTGATTACGTCCCTGCCCTTTGTACACACCGCCCGTCGCTACTACCGATTGAATGGCTTAGTGAGGTCTCCGGATTGGCGGTGGGGAGCCGGCAACGGCACCCTATTGCTGAGAAGCTGATCAAACTTGGTCATTTAGAGGAAGTAAAAGTCGTAACAAGGTTTCCGTAGGTGAAC	d__Eukaryota; p__Basidiomycota; c__Agaricomycetes	0.733646
7bb6a147f53ef99dda35932cd5b360ab	0	0	30	0	0	0	0	0	0	0	0	0	0	0	TGTGATGCCCTTAGATGTTCTGGGCCGCACGCGCGCTACACTGACTGAGCCAGCGAGTTTATCACCTTAGCTGAGAAGCTTGGGTAATCTTGTGAAACTCAGTCGTGCTGGGGATAGAGCATTGCAATTATTGCTCTTCAACGAGGAATACCTAGTAAGCGTGAGTCATCAGCTCGCGTTGATTACGTCCCTGCCCTTTGTACACACCGCCCGTCGCTACTACCGATTGAATGGCTTAGTGAGACCTCCGGATTGGCGTTAGGGAGCCGGCAACGGCACCCTTTGGCTGAGAAGTTGGTCAAACTTGGTCATTTAGAGGAAGTAAAAGTCGTAACAAGGTTTCCGTAGGTGAAC	d__Eukaryota; p__Basidiomycota; c__Tremellomycetes; o__Tremellales; f__Bulleribasidiaceae; g__Hannaella	0.777645
57d1a5ec7da1be3db7b461f27311a4d0	0	0	0	24	0	0	0	0	0	0	0	0	0	0	TGTGATGCCCTTAGATGTTCTGGGCCGCACGCGCGCTACACTGACTGAGCCAGCGAGTTTATCACCTTGGCCGAGAGGCCTGGGTAATCTTGTGAAACTCAGTCGTGCTGGGGATAGAGCATTGCAATTATTGCTCTTCAACGAGGAATACCTAGTAAGCGTAAGTCACCAACTTGCGTTGATTACGTCCCTGCCCTTTGTACACACCGCCCGTCGCTACTACCGATTGAATGGCTTGGTGAGATTTCCGGATTGGCGTTGGGGAGCCGGCAACGGCACCCCTTGGCCGAGAAGCTACTCAAACCTGGTCATTTAGAGGAAGTAAAAGTCGTAACAAGGTTTCCGTAGGTGAAC	d__Eukaryota; p__Basidiomycota; c__Tremellomycetes; o__Tremellales; f__Rhynchogastremataceae; g__Papiliotrema	0.958155
fa6733053f182b976fed5a0dd2c38e7a	0	0	0	0	0	0	0	0	0	0	5	0	0	0	TGTGATGCCCTTAGATGTTCTGGGCCGCACGCGCGCTACACTGACTGAGCCAGCGAGTTTATCACCTTGGCCGAGAGGCTTGGGTAATCTTGTGAAACTCAGTCGTGCTGGGGATAGAGCATTGCAATTATTGCTCTTCAACGAGGAATACCTAGTAAGCGTGAGTCACCAGCTCGCGTTGATTACGTCCCTGCCCTTTGTACACACCGCCCGTCGCTACTACCGATTGAATGGCTTAGTGAGATCTCCGGATTGGCGTTGAGAAGCCGGCAACGGCATCTCTTGGCCGAGAAGTTGATCAAACTTGGTCATTTAGAGGAAGTAAAAGTCGTAACAAGGTTTCCGTAGGTGAAC	d__Eukaryota; p__Basidiomycota; c__Tremellomycetes	0.993474
eb2e3d27d8fb42baf44ffd36c7cffb06	0	0	0	0	0	0	10	0	0	0	0	0	0	0	TGTGATGCCCTTAGATGTTCTGGGCCGCACGCGCGCTACACTGACTGAGCCAGCGAGTTTATCACCTTGGCCGAGAGGCTTGGGTAATCTTGTGAAACTCAGTCGTGCTGGGGATAGAGCATTGCAATTATTGCTCTTCAACGAGGAATACCTAGTAAGCGTGAGTCACCAGCTCGCGTTGATTACGTCCCTGCCCTTTGTACACACCGCCCGTCGCTACTACCGATTGAATGGCTTAGTGAGATCTCCGGATTGGCGTTGGGGAGCCGGCAACGGCACCCCTTGGCTGAGAAGTTGATCAAACTTGGTCATTTAGAGGAAGTAAAAGTCGTAACAAGGTTTCCGTAGGTGAAC	d__Eukaryota; p__Basidiomycota; c__Tremellomycetes; o__Tremellales	0.964039
a353920967a191a16065996e4ebdcc2c	0	0	0	0	2	0	0	0	0	0	0	0	0	0	TGTGATGCCCTTAGATGTTCTGGGCCGCACGCGCGCTACACTGATAAAGGCAGCGAGGAGCGAATCGGTAATCCCGGAAAGGGAAAATGGAGGAACCTGATTCGACAGGATTGGGGCAACTTGTAAACTTTATCGTGCTGGGGATAGTGGATTGCAATTATTTGACTTTAACGAGGAATTCCTAGTAAGCGCAAGTCATCAGCTTGCGTTGATTACGTCCCTGCCCTTTGTACACACCGCCCGTCGCTCCTACCGATTGGATGACTCGGTGAAATTACCAGAGTACTTGTACGAAGGTAATTAAATCACGTTATCTAGAGGAAGGAGAAGTCGTAACAAGGTATCGGTAGGTGAAC	d__Eukaryota	0.999895
e609d6112dfb583e3e111889ecf5cd97	0	0	0	0	1	0	0	0	0	0	0	0	0	0	TGTGATGCCCTTAGATGTTCTGGGCCGCACGCGCGCTACACTGATAAAGTCAGCGAGTATTCACCTTGACCGGAAGGTCTGGGTAATCTTTTGAAACTTTATCGTGATGGGGATTGAGCATTGCAATTATTGCTCATGAACGAGGAATTCCTAGTAAGCGCGAGTCATCAGCTCGCGTTGATTACGTCCCTGCCCTTTGTACACACCGCCCGTCGCTACTACCGATTGAATGAATTAGTGAGGTCTTCGGACCAGCGCGCGGTTCTCGTCCCTCGGGACCCCCGTCGCTGCAGGGAAGATGATCGAACTTGTTCATTTAGAGGAAGTAAAAGTCGTAACAAGGTTTCCGTAGGTGAAC	d__Eukaryota	1
8d07c9cb92439cdc27c0e19f951925a4	0	0	0	0	1	0	0	0	0	0	0	0	0	0	TGTGATGCCCTTAGATGTTCTGGGCCGCACGCGCGCTACACTGATAAAGTCAGCGAGTATTCACCTTGACCGGAAGGTCTGGGTAATCTTTTGAAACTTTATCGTGATGGGGATTGAGCATTGCAATTATTGCTCATGAACGAGGAATTCCTAGTAAGCGCGAGTCATCAGCTCGCGTTGATTACGTCCCTGCCCTTTGTACACACCGCCCGTCGCTACTACCGATTGAATGATTTAGTGAGGTCTTCGGACTGGGGCCCGGCGAGACATCCTCGCGTTGTCACGCCGGCTTGCTTTGGGAAGATGACCGAACTTGACCATTTAGAGGAAGTAAAAGTCGTAACAAGGTTTCCGTAGGTGAAC	d__Eukaryota	1
030fa238f1ef6da0e02f9055704223fb	0	0	0	0	3	0	0	0	0	0	0	0	0	0	TGTGATGCCCTTAGATGTTCTGGGCCGCACGCGCGCTACACTGATAAAGTCAGCGAGTTTTATTCTCTGAATGGTCCTTGGCCGGAAGGCCTGGGCAATCTTGTTAAACTTTATCGTGCTGGGGATAGAGCATTGCAATTATTGCTCTTCAACGAGGAATTCCTAGTAGTCGTAATTCATCAGATTGCGACGATTACGTCCCTGCCCTTTGTACACACCGCCCGTCGCTACTACCGATTGGATGGCTTAGTGAGGCCCTCGGATCGGCGACTTGCTGGCTGGAAACGGCTGCAGTGTTGCTGAAAAGTTGGTCAAACTTGGTCATTTAGAGGAAGTAAAAGTCGTAACAAGGTATCCGTAGGTGAAC	d__Eukaryota; p__Ascomycota; c__Archaeorhizomycetes; o__Archaeorhizomycetales; f__Archaeorhizomycetaceae; g__Archaeorhizomyces	0.947898
2b1addfdda3e7b5ca0f99fec3e073f5d	0	0	0	0	11	0	0	0	0	0	0	0	0	0	TGTGATGCCCTTAGATGTTCTGGGCCGCACGCGCGCTACACTGATAAGGCCAGCGAGTCTCCTGGACCGGAAGGTCTGGGTAATCTTGTGAAACCTTATCGTGATGGGGATTGACCATTGCAATTATTGGTCATGAACGAGGAATTCCTAGTAAGTGCGAGTCATCAGCTCGCGCTGATTACGTCCCTGTCCTTTGTACACACCGCCCGTCGATACTACCGATTGAATGGCTTAGTGAGGCCTTTGGATGACGCTTCTCGGCCGCAAGGCTCTTGGGGTGACAGAAATTGGTCAAACTTGGTCATTTAGAGGAAGTAAAAGTCGTAACAAGGTTTCCGTAGGTGAAC	d__Eukaryota; p__LKM15; c__LKM15; o__LKM15; f__LKM15; g__LKM15	0.991844
2346dd1f2a7a7db6dd83905fab11896f	0	0	0	0	0	0	0	0	0	0	3	0	0	0	TGTGATGCCCTTAGATGTTCTGGGCCGCACGCGCGCTACACTGATACGCTCATCGAGTTTACAACCTTGGTTGAGAGACCTGGGTAATCTTTTGAAATCGTATCGTGCTGGGGATAGATTATTGTAATTATTAATCTTCAACGAGGAATTCCTAGTAAACGCAAGTCATCAGCTTGCATTGATTACGTCCCTGCCCTTTGTACACACCGCCCGTCGCTACTACCGATTGAATGGCTTAGTGAGACCTTCGGATTGGCGTTTGGCAGCTGGCAACAGCAGCTAATTGCTGAGAAGTTGGTCAAACTTGGTCATTTAGAGGAAGTAAAAGTCGTAACAAGGTTTCCGTAGGTGAAC	d__Eukaryota; p__Cercozoa; c__uncultured; o__uncultured; f__uncultured; g__uncultured	0.788327
e13b47524efac6f5975562bf9c1dc18f	0	0	0	0	0	0	0	0	0	0	13	0	0	0	TGTGATGCCCTTAGATGTTCTGGGCCGCACGCGCGCTACACTGATACGTGCATCGAGCTTACAACCTAGATCGAGAGGTCCGGGTAATCTTTTTAAATCGTATCGTGCTGGGGATAGATCATTGTAATTATTGATCTTCAACGAGGAATTCCTAGTAAGCGCGAGTCATCAACTCGCACTGATTACGTCCCTGCCCTTTGTACACACCGCCCGTCGCTGCTACCGATTGAATGCATTAGTGAGCTACAAGGATCGTCCTTCTGGAGGAAACTTTGGTTGGATGAAAATTGCCGCAAACTTGCGCATTTAGAGGAAGCAAAAGTCGTAACAAGGTATCCGTAGGTGAAC	d__Eukaryota; p__Cercozoa; c__Cercomonadidae; o__Cercomonadidae; f__Cercomonadidae; g__Paracercomonas	0.990641
93ba0f2de600c7d679df121b4f40e8c1	0	0	0	3	0	0	0	0	0	0	0	0	0	0	TGTGATGCCCTTAGATGTTCTGGGCCGCACGCGCGCTACACTGATACGTGCATCGAGCTTACAACCTAGGTCGAGAGGCCCGGGTAATCTTTTCAAATCGTATCGTGCTGGGGATAGATCATTGTAATTATTGATCTTCAACGAGGAATTCCTAGTAAGCGCGAGTCATCAACTCGCACTGATTACGTCCCTGCCCTTTGTACACACCGCCCGTCGCTGCTACCGATTGAATGCATTAGTGAGCTGCAAGGACTGTCCTTCTGGGGGTCAAACCCTGGTTGGGTGGGAATTGCCGCAAACTTGCGCATTTAGAGGAAGCAAAAGTCGTAACAAGGTATCCGTAGGTGAAC	d__Eukaryota; p__Cercozoa; c__Cercomonadidae; o__Cercomonadidae; f__Cercomonadidae; g__Paracercomonas	0.998755
f70ecaf7d724cac67822166118e6ab47	0	0	0	0	12	0	0	0	0	0	0	0	0	0	TGTGATGCCCTTAGATGTTCTGGGCCGCACGCGCGCTACACTGATACGTGCATCGAGCTTACAACCTTGGCCGGGAGGTCTGGGTAATCTTTTTAAAGCGTATCGTGCTGGGGATAGATCATTGTAATTATTGATCTTCAACGAGGAATTCCTAGTAAGCGCGAGTCATCAACTCGCACTGATTACGTCCCTGCCCTTTGTACACACCGCCCGTCGCTGCTACCGATTGAATGCATTAGTGAGGCTTGAGGATCGACTTACACTTGGGTCAAACCTCGTGTAGGATGAGAATCAATACTAACTTGCGCATTTAGAGGAAGCAAAAGTCGTAACAAGGTATCCGTAGGTGAAC	d__Eukaryota; p__Cercozoa; c__Cercomonadidae; o__Cercomonadidae; f__Cercomonadidae; g__uncultured	0.864933
b383cf27877a899270a938edb40e8299	0	0	0	0	0	0	0	0	19	0	0	0	0	0	TGTGATGCCCTTAGATGTTCTGGGCCGCACGCGCGCTACACTGATACGTGCATCGAGCTTACAACCTTGGCTGGGAGGCCTGGGTAATCTTTTCAAAGCGTATCGTGCTGGGGATAGATTATTGTAATTATTAATCTTCAACGAGGAATTCCTAGTAAGCGCGAGTCATCAACTCGCACTGATTACGTCCCTGCCCTTTGTACACACCGCCCGTCGCTGCTACCGATTGAATGCATTAGTGAGTCTTGAGGATCGTGTTCTCTGAGGGTAAAACTTCGGTTTACATGAGAATCAATACAAACTTGCGCATTTAGAGGAAGCAAAAGTCGTAACAAGGTCTCCGTAGGTGAAC	d__Eukaryota; p__Cercozoa; c__Cercomonadidae; o__Cercomonadidae; f__Cercomonadidae; g__Paracercomonas	0.98387
8b82e9f48bc966d8fa832e8acb24c37f	0	0	0	0	0	0	0	0	0	0	4	0	0	0	TGTGATGCCCTTAGATGTTCTGGGCCGCACGCGCGCTACACTGATACGTTCAACAAGTTACCTGGTCCGAAAGGTCTGGGCAATCTTTGAAACCGTATCGTGATGGGGATAGAACATTGCAATTATTGTTCTTCAACGAGGAATGCCTAGTAAGCGCGAGTCATCATCTCGCGTTGATTACGTCCCTGCCCTTTGTACACACCGCCCGTCGCTCCTACCGATTGGACGTGCTGGTGAAGCGTTAGGACTGGACTGCCGGCTAGGTCTCCTGGCCGTCAGCTCGGGAATTCCGTTGAACCCTCCCGTCTAGAGGAAGGAGAAGTCGTAACAAGGTTTTCGTAGGTGAAC	d__Eukaryota; p__Chlorophyta; c__Ulvophyceae; o__Ulvophyceae; f__Ulvophyceae; g__Ulvophyceae	0.986364
32433aa22de4b46668879248d7bc1354	0	0	0	0	0	0	0	0	0	0	15	0	0	0	TGTGATGCCCTTAGATGTTCTGGGCCGCACGCGCGCTACACTGATACGTTCATCGAGCTTACAACCTTGACTGACAGGTCTGGGTAATCTTGTTAAACCGTATCGTGCTGGGGATAGATCATTGTAATTATTGATCTTCAACGAGGAATTCCTAGTAATCGCGAGTCATCAGCTCGCAATGATTACGTCCCTGCCCTTTGTACACACCGCCCGTCGCTACTACCGATTGAATGGCTTAGTGAGCTTCAGGGATTGTTGTACTTGGTTGGTTTTCCAATCTTGTACTTCCGAGAACTGAATCAAACTTGATCATTTAGAGGAAGTAAAAGTCGTAACAAGGTTTCCGTAGGTGAAC	d__Eukaryota; p__Cercozoa; c__Cercomonadidae; o__Cercomonadidae; f__Cercomonadidae; g__Cavernomonas	0.999807
6e2dfb683c23a62941f35a5c2eb2bbfc	0	0	0	0	7	0	0	0	0	0	0	0	0	0	TGTGATGCCCTTAGATGTTCTGGGCCGCACGCGCGCTACACTGATACGTTCATCGAGCTTACAACCTTGGTTGAGAGGCCTGGGTAATCTTTTGAAACCGTATCGTGCTGGGGATAGATTATTGTAATTTTTAATCTTCAACGAGGAATTCCTAGTAAACGCTGGTCATCAGCCAGCATTGATTACGTCCCTGCCCTTTGTACACACCGCCCGTCGCTACTACCGATTGAATGGCTTAGTGAGCTCTCTGGACTGTTGCATGTCGGGGGCAACTTCGACTCGTAACGGGAAGGAGATCAAACTTGATCATTTAGAGGAAGTAAAAGTCGTAACAAGGTTTCCGTAGGTGAAC	d__Eukaryota; p__Cercozoa; c__Cercomonadidae; o__Cercomonadidae; f__Cercomonadidae; g__Cercomonas	0.905954
f5f6d63daaf26f47fe9e86e5a6f65cdb	0	0	0	0	0	0	0	0	0	0	2	0	0	0	TGTGATGCCCTTAGATGTTCTGGGCCGCACGCGCGCTACACTGATAGATTCGTCAAGTTTTTCTTCCTGAACTGTGAAGTTTAGGGAATCTTTGAATGTCTATCGTGCTGGGGATAGATGATTGTAATTTTTCATCTTCAACGAGGAATTCCTAGTAAACGCAAGTCATCAACTTGCATTGATTACGTCCCTGCCCTTTGTACACACCGCCCGTCGCTACCCGGGACTGAACTGTTTCGAGAAAACCGGGGATTGACTCACGGGACTTGTTCCTTGTGGTGTTGAGAACCAGTTTAATCGCGATGGTTTGAACCGGGTAAAAGTCGTAACAAGGTACCGGTAGGTGAAC	d__Eukaryota	0.999981
d00979dca913b2c4276237d83ea920cd	0	0	25	0	0	0	0	0	0	0	0	0	0	0	TGTGATGCCCTTAGATGTTCTGGGCCGCACGCGCGCTACACTGATCAAGTCAACGAGTATACAACCTTGGCCGGAAGGTCTGGGTAATCTTTTGAAACTTGATCGTGCTGGGGATAGTCCATTGCAATTATTGGACTTCAACGAGGAATTCCTAGTAAGCGTGAGTCATCAGCTCGCGTTGATTACGTCCCTGCCCTTTGTACACACCGCCCGTCGCTACTACCGATTGAATGGCTTAGTGAGGCTTTCGGATTGGACTTTGGCAGCTGGCAACAGCAGCTAGAGACTGAAAAGTCATCCAAACTTGGTCATTTAGAGGAAGTAAAAGTCGTAACAAGGTTTCCGTAGGTGAAC	d__Eukaryota; p__Mucoromycota; c__Incertae_Sedis; o__Mortierellales; f__Mortierellaceae; g__Mortierella	0.998773
3cba44779f23b53486e894482755bc50	0	0	30	0	0	0	0	0	0	0	0	0	0	0	TGTGATGCCCTTAGATGTTCTGGGCCGCACGCGCGCTACACTGATCAAGTCAACGAGTATACAACCTTGGCCGGAAGGTCTGGGTAATCTTTTGAAACTTGATCGTGCTGGGGATAGTCCATTGCAATTATTGGACTTCAACGAGGAATTCCTAGTAAGCGTGAGTCATCAGCTCGCGTTGATTACGTCCCTGCCCTTTGTACACACCGCCCGTCGCTACTACCGATTGAATGGCTTAGTGAGGCTTTCGGATTGGATCCTTGCAGCTGGCAACAGCAGCGAGGGACTGAAAAGTTATCCAAACTTGGTCATTTAGAGGAAGTAAAAGTCGTAACAAGGTTTCCGTAGGTGAAC	d__Eukaryota; p__Mucoromycota; c__Incertae_Sedis; o__Mortierellales; f__Mortierellaceae; g__Mortierella	0.996205
dcb34559972c5c1fcc968fafd031b0f2	0	0	0	0	0	0	0	0	30	0	0	0	0	0	TGTGATGCCCTTAGATGTTCTGGGCCGCACGCGCGCTACACTGATCAAGTCAACGAGTTTACAACCTTGGCCGGAAGGTCTGGGTAATCTTTTGAAACTTGATCGTGCTGGGGATAGTCCATTGCAATTATTGGACTTCAACGAGGAATTCCTAATAAGCGTGAGTCATCAGCTCGCGTTGATTACGTCCCTGCCCTTTGTACACACCGCCCGTCGCTACTACCGATTGAATGGCTTAGTGAGGCTTTCGGATTGGACTTTGGCAGCTGGCAACAGCAGCTAGGGACTAAAAAGTCATCCAAACTTGGTCATTTAGAGGAAGTAAAAGTCGTAACAAGGTTTCCGTAGGTGAAC	d__Eukaryota; p__Mucoromycota; c__Incertae_Sedis; o__Mortierellales; f__Mortierellaceae; g__Mortierella	0.999688
7e445afb086148300096a039e2829afa	0	0	0	5	18	0	23	0	0	0	0	0	0	16	TGTGATGCCCTTAGATGTTCTGGGCCGCACGCGCGCTACACTGATCAAGTCAACGAGTTTACAACCTTGGCCGGAAGGTCTGGGTAATCTTTTGAAACTTGATCGTGCTGGGGATAGTCCATTGCAATTATTGGACTTCAACGAGGAATTCCTAGTAAGCGTGAGTCATCAGCTCGCGTTGATTACGTCCCTGCCCTTTGTACACACCGCCCGTCGCTACTACCGATTGAATGGCTTAGTGAGACCTTCGGATTGGCGTTTGGCAGCTGGCAACAGCAGCTAATTGCTGAGAAGTTGGTCAAACTTGGTCATTTAGAGGAAGTAAAAGTCGTAACAAGGTTTCCGTAGGTGAAC	d__Eukaryota; p__Mucoromycota; c__Incertae_Sedis; o__Mortierellales; f__Mortierellaceae; g__Mortierella	0.955126
451e02c1bafe1680adf5df38d9b905b0	0	0	0	0	23	0	22	0	0	0	7	0	0	0	TGTGATGCCCTTAGATGTTCTGGGCCGCACGCGCGCTACACTGATCAAGTCAACGAGTTTACAACCTTGGCCGGAAGGTCTGGGTAATCTTTTGAAACTTGATCGTGCTGGGGATAGTCCATTGCAATTATTGGACTTCAACGAGGAATTCCTAGTAAGCGTGAGTCATCAGCTCGCGTTGATTACGTCCCTGCCCTTTGTACACACCGCCCGTCGCTACTACCGATTGAATGGCTTAGTGAGGCTTTCGGATTGGACTTTGGCAGCTGGCAACAGCAGCCGAAGACTGAAAAGTTATCCAAACTTGGTCATTTAGAGGAAGTAAAAGTCGTAACAAGGTTTCCGTAGGTGAAC	d__Eukaryota; p__Mucoromycota; c__Incertae_Sedis; o__Mortierellales; f__Mortierellaceae; g__Mortierella	0.999432
1bb96ffd28b86d7e8e76019543d55920	0	0	0	0	0	0	12	0	0	0	0	0	0	0	TGTGATGCCCTTAGATGTTCTGGGCCGCACGCGCGCTACACTGATCAAGTCAACGAGTTTACAACCTTGGCCGGAAGGTCTGGGTAATCTTTTGAAACTTGATCGTGCTGGGGATAGTCCATTGCAATTATTGGACTTCAACGAGGAATTCCTAGTAAGCGTGAGTCATCAGCTCGCGTTGATTACGTCCCTGCCCTTTGTACACACCGCCCGTCGCTACTACCGATTGAATGGCTTAGTGAGGCTTTCGGATTGGACTTTGGCAGCTGGCAACAGCAGCTAGAGACTAAAAAGTCATCCAAACTTGGTCATTTAGAGGAAGTAAAAGTCGTAACAAGGTTTCCGTAGGTGAAC	d__Eukaryota; p__Mucoromycota; c__Incertae_Sedis; o__Mortierellales; f__Mortierellaceae; g__Mortierella	0.999748
5b3094e032da08fb4837645d94abcf01	0	0	0	0	107	0	0	0	0	0	0	0	0	0	TGTGATGCCCTTAGATGTTCTGGGCCGCACGCGCGCTACACTGATCAAGTCAACGAGTTTACAACCTTGGCCGGAAGGTCTGGGTAATCTTTTGAAACTTGATCGTGCTGGGGATAGTCCATTGCAATTATTGGACTTCAACGAGGAATTCCTAGTAAGCGTGAGTCATCAGCTCGCGTTGATTACGTCCCTGCCCTTTGTACACACCGCCCGTCGCTACTACCGATTGAATGGCTTAGTGAGGCTTTCGGATTGGACTTTGGCAGCTGGCAACAGCAGCTAGGGACTGAAAAGTCATCCAAACTTGGTCATTTAGAGGAAGTAAAAGTCGTAACAAGGTTTCCGTAGGTGAAC	d__Eukaryota; p__Mucoromycota; c__Incertae_Sedis; o__Mortierellales; f__Mortierellaceae; g__Mortierella	0.999658
118f921212fd867325c5f4d0c71b7933	0	0	0	0	4	0	0	0	0	0	0	0	0	0	TGTGATGCCCTTAGATGTTCTGGGCCGCACGCGCGCTACACTGATCAAGTCAACGAGTTTACAACCTTGGCCGGAAGGTCTGGGTAATCTTTTGAAACTTGATCGTGCTGGGGATAGTCCATTGCAATTATTGGACTTCAACGAGGAATTCCTAGTAAGCGTGAGTCATCAGCTCGCGTTGATTACGTCCCTGCCCTTTGTACACACCGCCCGTCGCTACTACCGATTGAATGGCTTAGTGAGGCTTTCGGATTGGCGCCTAGCAGCTGGCAACAGCAGCTGGATGCTGAAAAGTTATCCAAACTTGGTCATTTAGAGGAAGTAAAAGTCGTAACAAGGTTTCCGTAGGTGAAC	d__Eukaryota; p__Mucoromycota; c__Incertae_Sedis; o__Mortierellales; f__Mortierellaceae; g__Mortierella	0.997053
a93713f3fbad8c7faf8c1306c6d10253	0	0	0	0	0	0	1	0	0	0	0	0	0	0	TGTGATGCCCTTAGATGTTCTGGGCCGCACGCGCGCTACACTGATCAAGTCAACGAGTTTACAACCTTGGCCGGAAGGTCTGGGTAATCTTTTGAAACTTGATCGTGCTGGGGATAGTCCATTGCAATTATTGGACTTCAACGAGGAATTCCTAGTAAGCGTGAGTCATCAGCTCGCGTTGATTACGTCCCTGCCCTTTGTACACACCGCCCGTCGCTCCTACCGATTGAATGATCCGGTGAAATCTACGGATGGTGGCACATAACCATTGGGAAACTGGTGGTAGTGTCGCCAGAAGTTGCTTAAACCTTATCATTTAGAGGAAGGAGAAGTCGTAACAAGGTTTCCGTAGGTGAAC	d__Eukaryota	0.999999
adf6df3d9d2064a4d619026908dc61d4	0	0	19	0	0	0	0	0	0	0	0	0	0	0	TGTGATGCCCTTAGATGTTCTGGGCCGCACGCGCGCTACACTGATCAAGTCAGCGAGTTTACAACCTTGACCGGAAGGTCTGGGTAATCTTTTGAAACTTGATCGTGCTGGGGATAGTCCATTGCAATTATTGGACTTCAACGAGGAATTCCTAGTAAGCGTGAGTCATCAGCTCGCGTTGATTACGTCCCTGCCCTTTGTACACACCGCCCGTCGCTACTACCGATTGAATGGCTTAGTGAGGCTTTCGGATTGGAACTAGGCAGCTGGCAACAGCAGCTTGGATCTGAAAAGTTATCCAAACTTGGTCATTTAGAGGAAGTAAAAGTCGTAACAAGGTTTCCGTAGGTGAAC	d__Eukaryota; p__Mucoromycota; c__Incertae_Sedis; o__Mortierellales; f__Mortierellaceae; g__Mortierella	0.999119
4b5c3cff80c62924f7cf0be638cede80	0	0	18	0	0	0	0	0	0	0	0	0	0	0	TGTGATGCCCTTAGATGTTCTGGGCCGCACGCGCGCTACACTGATCAAGTCAGCGAGTTTACAACCTTGACCGGAAGGTCTGGGTAATCTTTTGAAACTTGATCGTGCTGGGGATAGTCCATTGCAATTATTGGACTTCAACGAGGAATTCCTAGTAAGCGTGAGTCATCAGCTCGCGTTGATTACGTCCCTGCCCTTTGTACACACCGCCCGTCGCTACTACCGATTGAATGGCTTAGTGAGGCTTTCGGATTGGCGCCTGGCAGCTGGCAACAGCAGCCGGGTGCTGAAAAGTTATCCAAACTTGGTCATTTAGAGGAAGTAAAAGTCGTAACAAGGTTTCCGTAGGTGAAC	d__Eukaryota; p__Mucoromycota; c__Incertae_Sedis; o__Mortierellales; f__Mortierellaceae; g__Mortierella	0.990955
743abbc46d109ad9701fc586ac34d56a	0	0	0	0	0	0	8	0	0	0	0	0	0	0	TGTGATGCCCTTAGATGTTCTGGGCCGCACGCGCGCTACACTGATCGGTTCATCGAGCATAAAACCTTGACTGAAAGGTCTGGGTAATCTTTTGAAAGCCGGTCGTGCTGGGGATAGATCATTGCAATTATTGATCTTCAACGAGGAATTCCTAGTAAACGCGAGTCATCAACTCGCATTGATTACGTCCCTGCCCTTTGTACACACCGCCCGTCGCTACTACCGATTGAATGGCTTAGTGAGCTCTCTGGACTGTTGCGTGTTGGGGGCAACTTCATCGCGCATACGGGAAGGAGATCAAACTTGATCATTTAGAGGAAGTAAAAGTCGTAACAAGGTTTCCGTAGGTGAAC	d__Eukaryota; p__Cercozoa; c__Thecofilosea; o__Cryomonadida; f__Rhizaspididae; g__Rhogostoma	0.851802
cd1f2544428f89238d389c82b3690523	0	0	0	18	0	0	0	0	0	0	0	0	0	0	TGTGATGCCCTTAGATGTTCTGGGCCGCACGCGCGCTACACTGATCGGTTCATCGAGCATAAAACCTTGACTGACAAGTCTGGGTAATCTTTTGAAAACCGGTCGTGCTGGGGATAGATCATTGCAATTATTGATCTTCAACGAGGAATTCCTAGTAAACGCGAGTCATCAACTCGCATTGATTACGTCCCTGCCCTTTGTACACACCGCCCGTCGCTACTACCGATTGAATGGCTTAGTGAGCTCTCTGGACTGTTGCGTGTTAGGGGCAACTTTGACACGCAAACGGGAAGGAGATCAAACTTGATCATTTAGAGGAAGTAAAAGTCGTAACAAGGTTTCCGTAGGTGAAC	d__Eukaryota; p__Cercozoa; c__Thecofilosea; o__Cryomonadida; f__Rhizaspididae; g__Rhogostoma	0.932106
bfbffef36c1ff79beb8d7138706ff1db	0	0	0	0	48	0	0	0	0	0	0	0	0	0	TGTGATGCCCTTAGATGTTCTGGGCCGCACGCGCGCTACACTGATCGGTTCATCGAGTTTACAACCTTGACTGATAGGTCTGGGTAATCTTTTGAAAGCCGGTCGTGCTGGGGATAGATCATTGCAATTATTGATCTTCAACGAGGAATTCCTAGTAAACGCGAGTCATCAACTCGCATTGATTACGTCCCTGCCCTTTGTACACACCGCCCGTCGCTACTACCGATTGAATGGCTTAGTGAGCTCTCTGGACTGTTGCATGTCGGGGGCAACTTCGACTCGTAACGGGAAGGAGATCAAACTTGATCATTTAGAGGAAGTAAAAGTCGTAACAAGGTTTCCGTAGGTGAAC	d__Eukaryota; p__Cercozoa; c__Thecofilosea	0.986017
9eb5da0c5d8116639db59be4526ce536	0	0	0	0	0	0	0	0	0	0	0	0	927	0	TGTGATGCCCTTAGATGTTCTGGGCCGCACGCGCGCTACACTGATGAAATCAACGAGTCTTTTCCTTGGCCGGAAGGTCTGGGTAATCTTGTAAAATTTCATCGTGCTGGGGATTGTCCATTGCAATTATTGGACATCAACGAGGAATTCCTAGTAAGCGCAAGTCATCAGCTTGCGTTGATTACGTCCCTGCCCTTTGTACACACCGCCCGTCGCTACTACCGATTGAATGGCTTAGTGAGACCTTCGGATTGGCGTTTGGCAGCTGGCAACAGCAGCTAATTGCTGAGAAGTTGGTCAAACTTGGTCATTTAGAGGAAGTAAAAGTCGTAACAAGGTTTCCGTAGGTGAAC	d__Eukaryota; p__Zoopagomycota; c__Basidiobolomycetes; o__Basidiobolales; f__Basidiobolaceae; g__Basidiobolus	0.999324
25f41db3d89db463e8bbe1ddea48ad41	0	0	0	0	0	0	0	0	0	0	0	74	0	0	TGTGATGCCCTTAGATGTTCTGGGCCGCACGCGCGCTACACTGATGAAATCAACGAGTTTTTTCCTTGGCCGGAAGGTCTGGGTAATCTTGTAAAATTTCATCGTGCTGGGGATTGACCATTGCAATTATTGGTCATCAACGAGGAATTCCTAGTAAGCGCAAGTCATCAGCTTGCGTTGATTACGTCCCTGCCCTTTGTACACACCGCCCGTCGCTACTACCGATTGAATGGCTTAGTGAGACCTTCGGATTGGCGTTTGGCAGCTGGCAACAGCAGCTAATTGCTGAGAAGTTGGTCAAACTTGGTCATTTAGAGGAAGTAAAAGTCGTAACAAGGTTTCCGTAGGTGAAC	d__Eukaryota; p__Zoopagomycota; c__Basidiobolomycetes; o__Basidiobolales; f__Basidiobolaceae; g__Basidiobolus	0.999386
84d0b6ec2ad80d4446c3bae87bc45c48	0	0	0	0	4	0	0	0	0	0	0	0	0	0	TGTGATGCCCTTAGATGTTCTGGGCCGCACGCGCGCTACACTGATGAAATCAACGAGTTTTTTCCTTGGCCGGAAGGTCTGGGTAATCTTGTAAAATTTCATCGTGCTGGGGATTGTCCATTGCAATTATTGGACATCAACGAGGAATTCCTAGTAAGCGCAAGTCATCAGCTTGCGTTGATTACGTCCCTGCCCTTTGTACACACCGCCCGTCGCTACTACCGATTGAATGACATGGTGAGGCGCACGGATTAGCAAGGACGACTTGGCAACAGGGGGTCCGAGGCGAAGAAGTGCGACGAACTTTGTGATTTAGAGGAAGTAAAAGTCGTAACAAGGTTTCCGTAGGTGAAC	d__Eukaryota	0.999999
6fbda8762ea679ffea927a270822eb06	0	0	0	5	0	0	0	0	0	0	0	0	0	0	TGTGATGCCCTTAGATGTTCTGGGCCGCACGCGCGCTACACTGATGAAATCAACGAGTTTTTTCCTTGGCCGGAAGGTCTGGGTAATCTTGTAAAATTTCATCGTGCTGGGGATTGTCCATTGCAATTATTGGACATCAACGAGGAATTCCTAGTAAGCGCAAGTCATCAGCTTGCGTTGATTACGTCCCTGCCCTTTGTACACACCGCCCGTCGCTACTACCGATTGAATGGCTCAGTGAGGCGTCCGGACTGGCCCAGAGGAGTCGGCAACGACACCTCAGGGCCGGAAAGCTCTCCAAACTCGGTCATTTAGAGGAAGTAAAAGTCGTAACAAGGTCTCCGTAGGTGAAC	d__Eukaryota; p__Ascomycota	0.898727
d2445a23e8f569ca96af021ee6e944ad	0	0	0	0	1	0	0	0	0	0	0	0	0	0	TGTGATGCCCTTAGATGTTCTGGGCCGCACGCGCGCTACACTGATGAAATCAACGAGTTTTTTCCTTGGCCGGAAGGTCTGGGTAATCTTGTAAAATTTCATCGTGCTGGGGATTGTCCATTGCAATTATTGGACATCAACGAGGAATTCCTAGTAAGCGCAAGTCATCAGCTTGCGTTGATTACGTCCCTGCCCTTTGTACACACCGCCCGTCGCTACTACCGATTGAATGGCTTAGTGAGACCTCCGGATTGACGTTTCCTGGGCGGTAACGCTTGGGAAATGTCGAGAAGTTGGTCAAACTTGGTCATTTAGAGGAAGTAAAAGTCGTAACAAGGTAACCGTAGGTGAAC	d__Eukaryota; p__Zoopagomycota; c__Basidiobolomycetes; o__Basidiobolales; f__Basidiobolaceae; g__Basidiobolus	0.793818
f4757df01b0ca1613b06d998c42c7f6a	0	0	0	0	0	0	46	0	0	0	0	0	0	0	TGTGATGCCCTTAGATGTTCTGGGCCGCACGCGCGCTACACTGATGAAATCAACGAGTTTTTTCCTTGGCCGGAAGGTCTGGGTAATCTTGTAAAATTTCATCGTGCTGGGGATTGTCCATTGCAATTATTGGACATCAACGAGGAATTCCTAGTAAGCGCAAGTCATCAGCTTGCGTTGATTACGTCCCTGCCCTTTGTACACACCGCCCGTCGCTACTACCGATTGAATGGCTTAGTGAGACCTTCGGATTGGCGCTTGGCAGCTGGCAACAGCAGCTGAATGCTGAGAAGTTGGTCAAACTTGGTCATTTAGAGGAAGTAAAAGTCGTAACAAGGTTTCCGTAGGTGAAC	d__Eukaryota; p__Zoopagomycota; c__Basidiobolomycetes; o__Basidiobolales; f__Basidiobolaceae; g__Basidiobolus	0.998982
d7067f38eb4782740059c2df9f350078	0	0	3508	11665	11822	134	14080	6	0	1608	14778	4637	50145	36	TGTGATGCCCTTAGATGTTCTGGGCCGCACGCGCGCTACACTGATGAAATCAACGAGTTTTTTCCTTGGCCGGAAGGTCTGGGTAATCTTGTAAAATTTCATCGTGCTGGGGATTGTCCATTGCAATTATTGGACATCAACGAGGAATTCCTAGTAAGCGCAAGTCATCAGCTTGCGTTGATTACGTCCCTGCCCTTTGTACACACCGCCCGTCGCTACTACCGATTGAATGGCTTAGTGAGACCTTCGGATTGGCGTTTGGCAGCTGGCAACAGCAGCTAATTGCTGAGAAGTTGGTCAAACTTGGTCATTTAGAGGAAGTAAAAGTCGTAACAAGGTTTCCGTAGGTGAAC	d__Eukaryota; p__Zoopagomycota; c__Basidiobolomycetes; o__Basidiobolales; f__Basidiobolaceae; g__Basidiobolus	0.999678
c7064ebaba10c72f32029a85df9d9bb1	0	0	0	339	355	0	417	0	0	0	0	0	1551	0	TGTGATGCCCTTAGATGTTCTGGGCCGCACGCGCGCTACACTGATGAAATCAACGAGTTTTTTCCTTGGCCGGAAGGTCTGGGTAATCTTGTAAAATTTCATCGTGCTGGGGATTGTCCATTGCAATTATTGGACATCAACGAGGAATTCCTAGTAAGCGCAAGTCATCAGCTTGCGTTGATTACGTCCCTGCCCTTTGTACACACCGCCCGTCGCTACTACCGATTGAATGGCTTAGTGAGACCTTCGGATTGGCGTTTGGCAGCTGGCAACAGCAGCTAATTGCTGAGAAGTTGGTCAGACTTGGTCATTTAGAGGAAGTAAAAGTCGTAACAAGGTTTCCGTAGGTGAAC	d__Eukaryota; p__Zoopagomycota; c__Basidiobolomycetes; o__Basidiobolales; f__Basidiobolaceae; g__Basidiobolus	0.999551
8e7d0413ec656555822afa9401f6ad3c	0	0	0	0	0	0	0	0	0	0	176	0	0	0	TGTGATGCCCTTAGATGTTCTGGGCCGCACGCGCGCTACACTGATGAAATCAACGAGTTTTTTCCTTGGCCGGAAGGTCTGGGTAATCTTGTAAAATTTCATCGTGCTGGGGATTGTCCATTGCAATTATTGGACATCAACGAGGAATTCCTAGTAAGCGCAAGTCATCAGCTTGCGTTGATTACGTCCCTGCCCTTTGTACACACCGCCCGTCGCTACTACCGATTGAATGGCTTAGTGAGACCTTCGGATTGGCGTTTGGCAGCTGGCAACAGCAGGCAATTGCTGAGAAGTTGGTCAAACTTGGTCATTTAGAGGAAGTAAAAGTCGTAACAAGGTTTCCGTAGGTGAAC	d__Eukaryota; p__Zoopagomycota; c__Basidiobolomycetes; o__Basidiobolales; f__Basidiobolaceae; g__Basidiobolus	0.998979
6461849d86e6023ee2a6816bfb19e9d1	0	0	0	0	0	0	0	0	0	0	0	0	3	0	TGTGATGCCCTTAGATGTTCTGGGCCGCACGCGCGCTACACTGATGAAATCAACGAGTTTTTTCCTTGGCCGGAAGGTCTGGGTAATCTTGTAAAATTTCATCGTGCTGGGGATTGTCCATTGCAATTATTGGACATCAACGAGGAATTCCTAGTAAGCGCAAGTCATCAGCTTGCGTTGATTACGTCCCTGCCCTTTGTACACACCGCCCGTCGCTACTACCGATTGAATGGCTTAGTGAGGCCTTCGGATTGGCGCTTGGGAGCTGGCAACGGCACCCGAATGCTGAGAAGTTGTACGAACTTGGTCATTTAGAGGAAGTAAAAGTCGTAACAAGGTTTTCGTAGGTGAAC	d__Eukaryota; p__Zoopagomycota; c__Basidiobolomycetes; o__Basidiobolales; f__Basidiobolaceae; g__Basidiobolus	0.869886
9b8f86e45ee2b8d550792108562dc8d3	5	0	0	0	0	0	0	0	0	0	0	0	0	0	TGTGATGCCCTTAGATGTTCTGGGCCGCACGCGCGCTACACTGATGAAATCAACGAGTTTTTTCCTTGGCCGGAAGGTCTGGGTAATCTTGTAAAATTTCATCGTGCTGGGGATTGTCCATTGCAATTATTGGACATCAACGAGGAATTCCTAGTAAGCGCAAGTCATCAGCTTGCGTTGATTACGTCCCTGCCCTTTGTACACACCGCCCGTCGCTACTACCGATTGAATGGCTTAGTGAGGTCTCCGGATTGGCTTTGGGGAGCCGGAAACGGCACTCTATTGCTGAGAAGCTGATCAAACTTGGTCATTTAGAGGAAGTAAAAGTCGTAACAAGGTTTCCGTAGGTGAAC	d__Eukaryota	1
bd5cd632986f1fa29d51c049d4a46a2f	0	0	0	0	0	0	0	0	0	0	2	0	0	0	TGTGATGCCCTTAGATGTTCTGGGCCGCACGCGCGCTACACTGATGAAATCAACGAGTTTTTTCCTTGGCCGGAAGGTCTGGGTAATCTTGTAAAATTTCATCGTGCTGGGGATTGTCCATTGCAATTATTGGACATCAACGAGGAATTCCTAGTAAGCGCAAGTCATCAGCTTGCGTTGATTACGTCCCTGCCCTTTGTACACACCGCCCGTCGCTACTACCGATTGAATGGCTTAGTGAGTTCCATGGATTGGAGGGTACAACCAACCTCCCTTACCGGAGGTCGTACCACGCCGAGAAGTGGCACAAACTTGATCATTTAGAGGAAGTGAAAGTCGTAACAAGGTTTCCGTAGGTGAAC	d__Eukaryota	1
a8765a2638dfe0eeab02a8e4a8aa249a	0	0	0	0	0	0	0	0	0	0	1	0	0	0	TGTGATGCCCTTAGATGTTCTGGGCCGCACGCGCGCTACACTGATGAAATCAACGAGTTTTTTCCTTGGCCGGAAGGTCTGGGTAATCTTGTAAAATTTCATCGTGCTGGGGATTGTCCATTGCAATTATTGGACATCAACGAGGAATTCCTAGTAAGCGCAAGTCATCAGCTTGCGTTGATTACGTCCCTGCCCTTTGTACACACCGCCCGTCGCTCCTACCGATCGGATTGTCCGGTGAGAATGGAGGATTTTGGTATTGGATGAGCAATCATTCAGTATTGGGAGAATCCATTCAAATCTTATAATCTAGAGGAAGGAGAAGTCGTAACAAGGTCTCCGTAGGTGAAC	d__Eukaryota	0.999991
ff2d29ae05403db93429e788d75aceb4	0	0	0	0	0	0	1	0	0	0	0	0	0	0	TGTGATGCCCTTAGATGTTCTGGGCCGCACGCGCGCTACACTGATGAAATCAACGAGTTTTTTCCTTGGCCGGAAGGTCTGGGTAATCTTGTAAAATTTCATCGTGCTGGGGATTGTCCATTGCAATTATTGGACATCAACGAGGAATTCCTAGTAAGCGCAAGTCATCAGCTTGCGTTGATTACGTCCCTGCCCTTTGTACACACCGCCCGTCGCTCCTACCGATTGAATGATCCGGTGAAATCTACGGATGGTGGCACATAACCATTGGGAAACTGGTGGTAGTGTCGCCAGAAGTTGCTTAAACCTTATCATTTAGAGGAAGGAGAAGTCGTAACAAGGTTTCCGTAGGTGAAC	d__Eukaryota	0.999999
daaeea32421d6051800d71a178f63104	0	0	0	0	0	0	1	0	0	0	0	0	0	0	TGTGATGCCCTTAGATGTTCTGGGCCGCACGCGCGCTACACTGATGAAATCAACGAGTTTTTTCCTTGGCCGGAAGGTCTGGGTAATCTTGTAAAATTTCATCGTGCTGGGGATTGTCCATTGCAATTATTGGACATCAACGAGGAATTCCTAGTAAGCGCAAGTCATCAGCTTGCGTTGATTACGTCCCTGCCCTTTGTACACACCGCCCGTCGCTCCTACCGATTGAATGGTCCGGTGAAATCTTCAAAAGATGGAGTATAACTGTCGGGGGCGACTCTGGCAGTAACAACGTCGGTAGTTGATTAAACCTTATCATTTAGAGGAAGGAGAAGTCGTAACAAGGTTTCCGTAGGTGAAC	d__Eukaryota	0.999999
216c25293c92b914c836c6f3cd267e2d	0	0	0	18	0	0	0	0	0	0	0	0	0	0	TGTGATGCCCTTAGATGTTCTGGGCCGCACGCGCGCTACACTGATGAAGCCAACGAGTTTATAACCTTATCCGGAAGGATTGGGTAATCTTGTGAAACTTCATCGTGCTGGGGATAGACCATTGCAATTATTGGTCTTCAACGAGGAATTCCTAGTAAGCGTGAGTCATCAGCTCGCGTTGATTACGTCCCTGCCCTTTGTACACACCGCCCGTCGCTACTACCGATTGAATGGCTTAGTGAGGCTTCTGGATTGGTGAATAGGAACTGGCAACAGTACCAATTCGCTGAGAAGTTAGTCAAACTTGGTCATTTAGAGGAAGTAAAAGTCGTAACAAGGTTTCCGTAGGTGAAC	d__Eukaryota; p__Blastocladiomycota; c__Blastocladiomycetes; o__Blastocladiales; f__Physodermataceae; g__Physoderma	0.928249
8c2c55e7c8702c7aa516578ddbeecb48	0	0	0	0	0	0	0	0	0	0	0	0	0	12	TGTGATGCCCTTAGATGTTCTGGGCCGCACGCGCGCTACACTGATGAAGGCAACAAGTAATTCACCTTGGCCGGAAGGTCTGGGTAATCTTTTGAAACTTCATCGTGCTGGGGATTGTCCATTGCAATTATTGGACATCAACGAGGAATTCCTAGTAAGCGTGAGTCATCAGCTCGCGTTGATTACGTCCCTGCCCTTTGTACACACCGCCCGTCGCTACTACCGATTGAATGGCTTAGTGAGTCCTCCGGATTGGAATACCATTTGCTGGCAACAGCGAGCGGCTTTCGAGAAGTTGGGCAAACTTGGTCATTTAGAGGAAGTAAAAGTCGTAACAAGGTAACCGTAGGTGAAC	d__Eukaryota; p__Chytridiomycota; c__Chytridiomycetes; o__Chytridiomycetes; f__Chytridiomycetes; g__Chytridiomycetes	0.751223
d009e06c6104805217b4e404a24615c3	0	0	0	0	5	0	0	0	0	0	0	0	0	0	TGTGATGCCCTTAGATGTTCTGGGCCGCACGCGCGCTACACTGATGAAGTCAACGAGTAATTTTTTCCTTGGCCGGAAGGTCCGGGTAATCTTTTGAAACTTCATCGTGCTGGGGATAGTCCATTGCAATTATTGGACTTCAACGAGGAATTCCTAGTAAGCGCGAGTCATCAGCTCGCGTTGATTACGTCCCTGCCCTTTGTACACACCGCCCGTCGCTACTACCGATTGAATGGCTTAGTGAGACCTTCGGATTGGCGTTTGGCAGCTGGCAACAGCAGCTAATTGCTGAGAAGTTGGTCAAACTTGGTCATTTAGAGGAAGTAAAAGTCGTAACAAGGTTTCCGTAGGTGAAC	d__Eukaryota	1
d2266f718086a83c88f478893cd98a70	0	0	0	0	0	0	0	0	0	0	103	0	0	0	TGTGATGCCCTTAGATGTTCTGGGCCGCACGCGCGCTACACTGATGAAGTCAACGAGTTCATATCCTGTGCCGGAAGGCATGGGTAATCTTTTGAAACTTCATCGTGATGGGGATAGAGCATTGCAATTATTGCTCTTCAACGAGGAATCCCTAGTAAGCACAAGTCATCAGCTTGTGCTGATTACGTCCCTGCCCTTTGTACACACCGCCCGTCGCTACTACCGATTGAATGGCTTAGTGAGGCCTTCGGATCGTTAGATTGGAACTGTAAAAGGTTCTTTTCCGATGAGAAGTTGGTCAAACTTGGTCATTTAGAGGAAGTAAAAGTCGTAACAAGGTTTCCGTAGGTGAAC	d__Eukaryota	1
eee7e187ac705a9ee6fb2042e65933ed	0	0	19	0	0	0	0	0	0	0	0	0	0	0	TGTGATGCCCTTAGATGTTCTGGGCCGCACGCGCGCTACACTGATGAAGTCAACGAGTTTATAACCTTGGCCGGAAGGTCCGGGTAATCTTTTGAAACTTCATCGTGCTGGGGATAGTCCATTGCAATTATTGGACTTCAACGAGGAATTCCTAGTAAGCGCGAGTCATCAGCTCGCGTTGATTACGTCCCTGCCCTTTGTACACACCGCCCGTCGCTACTACCGATTGAATGGCTTAGTGAGACCATTGGATTGGATTTGCGGAACGGTTTCGTTCTGCAATTTCTGAGAAGTTGGTCAAACTTGGTTATTTAGAGGAAGTAAAAGTCGTAACAAGGTTTCCGTAGGTGAAC	d__Eukaryota	1
f6d94a3c012df8007d87bca26262fa2d	0	0	0	0	0	0	0	0	0	0	0	0	0	182	TGTGATGCCCTTAGATGTTCTGGGCCGCACGCGCGCTACACTGATGAAGTCAACGAGTTTATAACCTTGGCCGGAAGGTCTGGGTAATCTTTTGAAACTTCATCGTGCTGGGGATAGAGCATTGCAATTATTGCTCTTCAACGAGGAATTCCTAGTAAGCGTGAGTCATCAGCTCGCGTTGATTACGTCCCTGCCCTTTGTACACACCGCCCGTCGCTACTACCGATTGAACGGCTTAGTGAGTCCTTTGGATTGTTGGAACTTGATTGGCAACAGTCGATTTCCGACGAGAAGTTGGGCAAACTTGGTCGTTTAGAGGAAGTAAAAGTCGTAACAAGGTTTCCGTAGGTGAAC	d__Eukaryota; p__Mucoromycota; c__Incertae_Sedis; o__Umbelopsidales; f__Umbelopsidaceae; g__Umbelopsis	0.99888
6aba274641013e6cc88230cdd0eafb91	0	0	0	0	36	0	0	0	0	0	0	0	0	0	TGTGATGCCCTTAGATGTTCTGGGCCGCACGCGCGCTACACTGATGAAGTCAGCGAGTTTATAACCTTAGCCGGAAGGTTTGGGTAAACTTTTGAAACTTCATCGTGCTGGGGATAGAGCATTGTAATTATTGCTCTTCAACGAGGAATTCCTAGTAAGCGCAAGTCATCAGCTTGCGTTGATTACGTCCCTGCCCTTTGTACACACCGCCCGTCGCTACTACCGATTGAATGGTTATAGTGAGCATATGGGATCAGTAGAATTAGACTGGCAACAGTCTTTCTCTGCAGAGAACTATGGCAAACTAGGCTATTTAGAGGAAGTAAAAGTCGTAACAAGGTTTCCGTAGGTGAAC	d__Eukaryota; p__Mucoromycota; c__Incertae_Sedis; o__Mucorales; f__Mucoraceae; g__Mucor	0.929545
58adff090fb634a3f6d2c15f0d50377c	0	0	0	0	0	0	9	0	0	0	0	0	0	166	TGTGATGCCCTTAGATGTTCTGGGCCGCACGCGCGCTACACTGATGAAGTCAGCGAGTTTATAACCTTGGCCGGAAGGTCTGGGTAAACTTTTGAAACTTCATCGTGCTGGGGATAGAGCATTGTAATTATTGCTCTTCAACGAGGAATTCCTAGTAAGCGCAAGTCATCAGCTTGCGTTGATTACGTCCCTGCCCTTTGTACACACCGCCCGTCGCTACTACCGATTGAATGGTTATAGTGAGCATATGGGATCAGCAGGCAAAGGCTGGCAACAGCCTCTACCTGCAGAGAACTATGGCAAACTAGGCTATTTAGAGGAAGTAAAAGTCGTAACAAGGTTTCCGTAGGTGAAC	d__Eukaryota; p__Mucoromycota; c__Incertae_Sedis; o__Mucorales	0.999355
6d8054f27106f651eb2d2d51891df25f	0	0	0	0	0	0	0	0	0	0	0	0	10	0	TGTGATGCCCTTAGATGTTCTGGGCCGCACGCGCGCTACACTGATGAAGTCAGCGAGTTTATAACCTTGGCCGGAAGGTCTGGGTAAACTTTTGAAACTTCATCGTGCTGGGGATAGAGCATTGTAATTATTGCTCTTCAACGAGGAATTCCTAGTAAGCGCAAGTCATCAGCTTGCGTTGATTACGTCCCTGCCCTTTGTACACACCGCCCGTCGCTACTACCGATTGAATGGTTATAGTGAGCATATGGGATCAGTAGGATTAAACTGGCAACAGTTTTTCCCTGCAGAGAACTATGGCAAACTAGGCTATTTAGAGGAAGTAAAAGTCGTAACAAGGTTTCCGTAGGTGAAC	d__Eukaryota; p__Mucoromycota; c__Incertae_Sedis; o__Mucorales; f__Mucoraceae	0.89016
5e0093afd747922834f5000864cb37f8	0	0	0	4	0	0	0	0	0	0	0	0	0	0	TGTGATGCCCTTAGATGTTCTGGGCCGCACGCGCGCTACACTGATGAATTCAACGAGTTTACCACCTGGGCCGACAGGCCCGGGTAATCTTCTGAAATTTCATCGTGATGGGGATAGATCATTGCAATTATTGATCTTCAACGAGGAATTCCTAGTAAGCGCGAGTCATCAGCTCGCGTTGACTACGTCCCTGCCCTTTGTACACACCGCCCGTCGCTCCTACCGATTGAATGGTCCGGTGAAGTGTTAGGATCGCGGCGACGTGGGCGGTTCGCCGCCTGCGACGTCGCGAGAATTCCACTGAACCTTATCATTTAGAGGAAGGAGAAGTCGTAACAAGGTTTCCGTAGGTGAAC	d__Eukaryota; p__Phragmoplastophyta; c__Embryophyta	0.710256
a1acd6bc9a271c5f7e2ac8cfc5a9caa3	0	0	0	0	0	0	0	0	0	0	11	0	0	0	TGTGATGCCCTTAGATGTTCTGGGCCGCACGCGCGCTACACTGATGAATTCAACGAGTTTACCACCTGGGCCGACAGGCCCGGGTAATCTTTTGAAATTTCATCGTGATGGGGATAGATCATTGCAATTATTGATCTTCAACGAGGAATTCCTAGTAAGCGCGAGTCATCAGCTCGCGTTGACTACGTCCCTGCCCTTTGTACACACCGCCCGTCGCTCCTACCGATTGAATGGTCCGGTGAAGTGTTCGGATCGCGGCGACGCGAGCGGTCCGCCGCCCGCGACGTCGCGAGAAGTCCACTGAACCTTATCATTTAGAGGAAGGAGAAGTCGTAACAAGGTTTCCGTAGGTGAAC	d__Eukaryota; p__Phragmoplastophyta; c__Embryophyta	0.770207
a229c149492059abc0492f66e91be0ae	0	0	0	0	0	0	0	0	17	0	0	0	0	0	TGTGATGCCCTTAGATGTTCTGGGCCGCACGCGCGCTACACTGATGAATTCAACGAGTTTACCACCTGGGCCGACAGGCCCGGGTAATCTTTTGAAATTTCATCGTGATGGGGATAGATCATTGCAATTATTGATCTTCAACGAGGAATTCCTAGTAAGCGCGAGTCATCAGCTCGCGTTGACTACGTCCCTGCCCTTTGTACACACCGCCCGTCGCTCCTACCGATTGAATGGTCCGGTGAAGTTTTCGGATCGCGGCGACGCTGGCGGTTCGCCGCCGGCGACGTTGTGAGAAGTTCATTAAGCCTTATCATTTAGAGGAAGGAGAAGTCGTAACAAGGTTTCCGTAGGTGAAC	d__Eukaryota; p__Phragmoplastophyta; c__Embryophyta; o__Polypodiales; f__Polypodiales; g__Adiantum	0.803431
d3bf7cae22f2e984c33d2cf1ec8ef31e	0	0	23	0	0	0	0	0	0	0	0	0	0	0	TGTGATGCCCTTAGATGTTCTGGGCCGCACGCGCGCTACACTGATGAATTCAACGAGTTTATAACCTGGGCCGAGAGGTCTGGGTAATCTTTTGAAATTTCATCGTGATGGGGATAGATCATTGCAATTATTGATCTTCAACGAGGAATACCTAGTAAGCGCGAGTCATCAGCTCGCGTTGACTACGTCCCTGCCCTTTGTACACACCGCCCGTCGCTCCTACCGATTGAATGGTCCGGTGAAGTTTTCGGATCGCGGGGACGCCGGCGGTTCGCCGCCGGCGACTTTGTGAGAAGTTCATTAAACCTTATCATTTAGAGGAAGGAGAAGTCGTAACAAGGTTTCCGTAGGTGAAC	d__Eukaryota; p__Phragmoplastophyta; c__Embryophyta	0.987957
150cdfe3ba644e2a521430cc3e237525	0	0	0	0	0	0	0	0	0	0	0	0	0	48	TGTGATGCCCTTAGATGTTCTGGGCCGCACGCGCGCTACACTGATGAATTCAACGAGTTTATAACCTGGGCCGAGAGGTCTGGGTAATCTTTTGAAATTTCATCGTGATGGGGATAGATCATTGCAATTATTGATCTTCAACGAGGAATACCTAGTAAGCGCGAGTCATCAGCTCGCGTTGACTACGTCCCTGCCCTTTGTACACACCGCCCGTCGCTCCTACCGATTGAATGGTCCGGTGAAGTTTTCGGATCGCGGGGACGCCGGCGGTTCGCCGCCGGTGACTTTGTGAGAAGTTCATTAAACCTTATCATTTAGAGGAAGGAGAAGTCGTAACAAGGTTTCCGTAGGTGAAC	d__Eukaryota; p__Phragmoplastophyta; c__Embryophyta	0.988497
d33162f2aab33e9fc3b5ca0f2c848e03	0	0	0	0	0	0	0	0	0	0	7	0	0	0	TGTGATGCCCTTAGATGTTCTGGGCCGCACGCGCGCTACACTGATGAGTTCATCGAGTTTACAACCTTGACTGAGAGGTCTGGGTAATCTTTTGAAAGCTCATCGTGCTGGGGATAGATCATTGTAATTATTGATCTTAAACGAGGAATTCCTAGTAAGCGCAAGTCATCAGCTTGCATTGATTACGTCCCTGCCCTTTGTACACACCGCCCGTCGCTGCTACCGATTGAATGGCTTAGTGAGCTTCAGGGACTGGGTCACTTGGTTGGCTCGTCCTTCCTTGTGGTCTGGGAACTGAATCAAACTTGATCATTTAGAGGAAGCAAAAGTCGTAACAAGGTATCCGTAGGTGAAC	d__Eukaryota; p__Cercozoa; c__Imbricatea; o__Imbricatea; f__Imbricatea; g__Nudifila	0.999968
f56d489452b669c730c505b26b51c2f5	0	0	0	0	0	0	0	0	0	0	0	0	0	26	TGTGATGCCCTTAGATGTTCTGGGCCGCACGCGCGCTACACTGATGCAACCAACGAGCCCAGCCTTGACCGAGAGGTCCGGGTAATCTTGTAAACTGCATCGTGATGGGGATAGATTATTGCAATTATTAATCTTCAACGAGGAATGCCTAGTAAGCGCGAGTCATCAGCTCGCGTTGATTACGTCCCTGCCCTTTGTACACACCGCCCGTCGCTCCTACCGATTGGGTGTGCTGGTGAAGCGTTCGGATTGGGGGCAATGGGCGGTTCGCCGCTCGCTGCAACCGAGAAGTTCGTTAAACCCTCCCACCTAGAGGAAGGAGAAGTCGTAACAAGGTTTCCGTAGGTGAAC	d__Eukaryota; p__Chlorophyta; c__Trebouxiophyceae; o__Trebouxiophyceae; f__Trebouxiophyceae; g__Trebouxiophyceae	0.862265
3414ea1228989493c30ecf537d4d09fb	0	0	0	0	5	0	0	0	0	0	0	0	0	0	TGTGATGCCCTTAGATGTTCTGGGCCGCACGCGCGCTACACTGATGCAAGCAACAGGTCCGCCTGGCCCGGAAGGGCTGGGTAATCCCGTGAAATTGCATCGTGCTGGGGATAGTCCTTTGCAATTATCGGACTTGAACGAGGAATTCCTAGTAAGCGCAAGTCATCAGCTTGCGTTGATTACGTCCCTGCCCTTTGTACACACCGCCCGTCGCTACTACCGATTGAATGACCTAGTGAGTTTCACGGATTGCTGGCTGGTCCCGCAAGGGATCTGTCAGTGAGAAGTGAATCAAACTTGATCATTTAGAGGAAGTAAAAGTCGTAACAAGGTTTCCGTAGGTGAAC	d__Eukaryota	0.999997
3ec7f17a71466dcfb1babac74afa007e	0	0	0	0	0	0	0	0	0	0	20	0	0	0	TGTGATGCCCTTAGATGTTCTGGGCCGCACGCGCGCTACACTGATGCAATCAACGAGCCCAGCCTTGACCGAGAGGTCCGGGTAATCTTGCAAACTGCATCGTGATGGGGATAGATTATTGCAATTATTAATCTTCAACGAGGAATGCCTAGTAAGCGCGAGTCATCAGCTCGCGTTGATTACGTCCCTGCCCTTTGTACACACCGCCCGTCGCTCCTACCGATTGGGTGTGCTGGTGAAGCGTTCGGATTGGGGGCAATGGGCGGTCCGCCGCTCGCTGCAACCGAGAAGTTCGTTAAACCCTCCCACCTAGAGGAAGGAGAAGTCGTAACAAGGTTTCCGTAGGTGAAC	d__Eukaryota; p__Chlorophyta; c__Trebouxiophyceae; o__Trebouxiophyceae; f__Trebouxiophyceae; g__Trebouxiophyceae	0.874156
6c06896e2655e3270a2f6a82760b4701	0	0	0	0	29	0	0	0	0	0	0	0	0	0	TGTGATGCCCTTAGATGTTCTGGGCCGCACGCGCGCTACACTGATGCAATCAACGAGCCCAGCCTTGGCCGAGAGGCCCGGGTAATCTTGTAAACTGCATCGTGATGGGGCTAGACTCTTGCAATTATTAGTCTTCAACGAGGAATCCCTAGTAAGCGCAAGTCATCAGCTTGCGTTGATTACGTCCCTGTTCTTTGTACACACCGCCCGTCGCTCCTACCGATTGGATGTGCTGGTGAAGCGTTCGGATTGATTGCAATCGGTGGTTCTCCGCCGTTCGTGATCGAGAAGTTCGTTAAACCCTCCCATCTAGAGGAAGGAGAAGTCGTAACAAGGTCTCCGTAGGTGAAC	d__Eukaryota; p__Chlorophyta; c__Trebouxiophyceae; o__Trebouxiophyceae; f__Trebouxiophyceae; g__Trebouxiophyceae	0.964309
88ac278f851f84997a643b01a524e7a2	0	0	0	0	0	0	0	0	21	0	0	0	0	0	TGTGATGCCCTTAGATGTTCTGGGCCGCACGCGCGCTACACTGATGCAATCAACGAGCCCAGCCTTGGCCGGGAGGCCCGGGTAATCTGCCAAACTGCATCGTGATGGGGCTAGATTATTGCAATTATTAATCTTCAACGAGGAATGCCTAGTAAGCGCGAGTCATCAGCTCGCGTTGATTACGTCCCTGCCCTTTGTACACACCGCCCGTCGCTCCTACCGATTGGGTGTGCTGGTGAAGCGTTCGGATTGGAGGCGGGGGGCGGTCCGCCGCGCCCCGCAGCCGAGAAGTCCGTTAAACCCTCCCACCTAGAGGAAGGAGAAGTCGTAACAAGGTTTCCGTAGGTGAAC	d__Eukaryota; p__Chlorophyta; c__Trebouxiophyceae; o__Trebouxiophyceae; f__Trebouxiophyceae; g__Trebouxiophyceae	0.948893
23c7886343639ad62346e941e583dd73	0	0	0	0	0	0	0	0	0	0	0	0	0	32	TGTGATGCCCTTAGATGTTCTGGGCCGCACGCGCGCTACACTGATGCAATCAACGAGCCCAGCCTTGGTCGAGAGACCCGGGTAATCTTGTAAACTGCATCGTGATGGGGCTAGACTCTTGCAATTATTAGTCTTCAACGAGGAATGCCTAGTAAGCGCAAGTCATCAGCTTGCGTTGATTACGTCCCTGCCCTTTGTACACACCGCCCGTCGCTCCTACCGATTGGATGTGCTGGTGAAGCGTTCGGACTGGCTGCATGCGGTGGTCTCCGCCGTTAGCAGCCGGGAAGTTCGTTAAACCCTCCCATCTAGAGGAAGGAGAAGTCGTAACAAGGTCTCCGTAGGTGAAC	d__Eukaryota; p__Chlorophyta; c__Trebouxiophyceae; o__Trebouxiophyceae; f__Trebouxiophyceae; g__Trebouxiophyceae	0.941328
4e7c31efaef07e0f2d08a619fcbcaefd	0	0	0	0	0	0	0	0	0	0	0	0	0	29	TGTGATGCCCTTAGATGTTCTGGGCCGCACGCGCGCTACACTGATGCAATCAACGAGCCCAGCCTTGGTCGAGAGACCCGGGTAATCTTGTAAACTGCATCGTGATGGGGCTAGACTCTTGCAATTATTAGTCTTCAACGAGGAATGCCTAGTAAGCGCAAGTCATCAGCTTGCGTTGATTACGTCCCTGCCCTTTGTACACACCGCCCGTCGCTCCTACCGATTGGATGTGCTGGTGAAGCGTTCGGACTGGCTGCTCGTGGCGGTCTCCGCCACATGTTGCCGGGAAGTTCGTTAAACCCTCCCATCTAGAGGAAGGAGAAGTCGTAACAAGGTCTCCGTAGGTGAAC	d__Eukaryota; p__Chlorophyta; c__Trebouxiophyceae; o__Trebouxiophyceae; f__Trebouxiophyceae; g__Trebouxiophyceae	0.917169
f0c44ced23a0a22af1f1197cd681a53f	0	0	0	0	3	0	0	0	0	0	0	0	0	0	TGTGATGCCCTTAGATGTTCTGGGCCGCACGCGCGCTACACTGATGCAATCAACGAGCCTAGCCTTGGCCGACAGGTCCGGGTAATCTTTGAAACTGCATCGTGATGGGGATAGATGATTGCAATTATTCATCTTCAACGAGGAATGCCTAGTAAGCGCGAGTCATCAGCTCGCGTTGATTACGTCCCTGCCCTTTGTACACACCGCCCGTCGCTACTACCGATTGAATGATTTAGTGAGGTCTTCGGACTGGGGCCCGGCGAGACATCCTCGCGTTGTCACGCCGGCTTGCTTTGGGAAGATGACCGAACTTGACCATTTAGAGGAAGTAAAAGTCGTAACAAGGTTTCCGTAGGTGAAC	d__Eukaryota	1
67bc79c00dbf45728146169f7b761f47	0	0	0	0	0	0	0	2	0	0	0	0	0	0	TGTGATGCCCTTAGATGTTCTGGGCCGCACGCGCGCTACACTGATGCAATCAACGAGCCTAGCCTTGGCCGAGAGGCCCGGGTAATCTTGCAAACTGCATCGTGATGGGGCTAGATTATTGCAATTATTAATCTTCAACGAGGAATGCCTAGTAAGCGCGAGTCATCAGCTCGCGTTGATTACGTCCCTGCCCTTTGTACACACCGCCCGTCGCTCCTACCGATTGGATGTGCTGGTGAAGCGTTCGGACCCGCAGCCGGTGGCGGCTTCCGCCGCCGGCGGTGGGGAAGTTCGTTGAACCCTCCCATCTAGAGGAAGGAGAAGTCGTAACAAGGTCTCCGTAGGTGAAC	d__Eukaryota; p__Chlorophyta; c__Trebouxiophyceae; o__Trebouxiophyceae; f__Trebouxiophyceae; g__Trebouxiophyceae	0.970389
a581ea31fd5c3a5696ff8bf0fc152873	0	0	0	0	0	0	0	0	0	0	0	0	2	0	TGTGATGCCCTTAGATGTTCTGGGCCGCACGCGCGCTACACTGATGCAATCAACGAGCCTAGCCTTGGCCGAGAGGCCCGGGTAATCTTGCAAACTGCATCGTGATGGGGCTAGATTATTGCAATTATTAATCTTCAACGAGGAATGCCTAGTAAGCGCGAGTCATCAGCTCGCGTTGATTACGTCCCTGCCCTTTGTACACACCGCCCGTCGCTCCTACCGATTGGATGTGCTGGTGAAGCGTTCGGACTGGGTGTGCCAGGCGGTCCTCAGCCGATCGCGCTCGGGAAGTCCGTTGAACCCTCCCATCTAGAGGAAGGAGAAGTCGTAACAAGGTCTCCGTAGGTGAAC	d__Eukaryota; p__Chlorophyta; c__Trebouxiophyceae; o__Trebouxiophyceae; f__Trebouxiophyceae; g__Trebouxiophyceae	0.909924
c10600259526bd4e205a49cd5d049416	0	0	0	0	33	0	0	0	0	0	0	0	0	0	TGTGATGCCCTTAGATGTTCTGGGCCGCACGCGCGCTACACTGATGCAATCAACGAGCCTAGCCTTGGCCGAGAGGCCCGGGTAATCTTGCAAACTGCATCGTGATGGGGCTAGATTATTGCAATTATTAATCTTCAACGAGGAATGCCTAGTAAGCGCGAGTCATCAGCTCGCGTTGATTACGTCCCTGCCCTTTGTACACACCGCCCGTCGCTCCTACCGATTGGGTGTGCTGGTGAAGCGTCCGGATTGGACGCAGGGGGTGGTTCGCCGCTCGCTGCAGCCGAGAAGTTCGTTAAACCCTCCCACCTAGAGGAAGGAGAAGTCGTAACAAGGTTTCCGTAGGTGAAC	d__Eukaryota; p__Chlorophyta; c__Trebouxiophyceae; o__Trebouxiophyceae; f__Trebouxiophyceae; g__Trebouxiophyceae	0.943603
d55bb7d3e0953bf4c03d1de7dfb811a6	0	0	0	0	0	0	0	0	48	0	0	0	0	0	TGTGATGCCCTTAGATGTTCTGGGCCGCACGCGCGCTACACTGATGCAATCAACGAGCCTAGCCTTGGCCGAGAGGCCCGGGTAATCTTGCAAACTGCATCGTGATGGGGCTAGATTATTGCAATTATTAATCTTCAACGAGGAATGCCTAGTAAGCGCGAGTCATCAGCTCGCGTTGATTACGTCCCTGCCCTTTGTACACACCGCCCGTCGCTCCTACCGATTGGGTGTGCTGGTGAAGCGTTCGGATTGGACGCAGGGGGCGGTCTCCGCCTGCTGCAGCCGAGAAGTTCGTTAAACCCTCCCACCTAGAGGAAGGAGAAGTCGTAACAAGGTTTCCGTAGGTGAAC	d__Eukaryota; p__Chlorophyta; c__Trebouxiophyceae; o__Trebouxiophyceae; f__Trebouxiophyceae; g__Trebouxiophyceae	0.938203
707379dd324caab85b1cfb99a37b5524	0	0	0	0	0	0	0	0	0	0	0	0	0	434	TGTGATGCCCTTAGATGTTCTGGGCCGCACGCGCGCTACACTGATGCAATCAACGAGCCTAGCCTTGGCCGAGAGGCCCGGGTAATCTTGCAAACTGCATCGTGATGGGGCTAGATTATTGCAATTATTAATCTTCAACGAGGAATGCCTAGTAAGCGCGAGTCATCAGCTCGCGTTGATTACGTCCCTGCCCTTTGTACACACCGCCCGTCGCTCCTACCGATTGGGTGTGCTGGTGAAGCGTTCGGATTGGAGGCATTGGGCGGTTCGCCGCCTGTTGCAGCCGAGAAGTTCGTTAAACCCTCCCACCTAGAGGAAGGAGAAGTCGTAACAAGGTTTCCGTAGGTGAAC	d__Eukaryota; p__Chlorophyta; c__Trebouxiophyceae; o__Trebouxiophyceae; f__Trebouxiophyceae; g__Trebouxiophyceae	0.926241
9a6ac0cb3e0ba3a9ae1bea583b3287fb	0	0	0	0	0	0	0	0	0	0	0	0	0	115	TGTGATGCCCTTAGATGTTCTGGGCCGCACGCGCGCTACACTGATGCAATCAACGAGCCTAGCCTTGGCCGAGAGGCCCGGGTAATCTTGCAAACTGCATCGTGATGGGGCTAGATTATTGCAATTATTAATCTTCAACGAGGAATGCCTAGTAAGCGCGAGTCATCAGCTCGCGTTGATTACGTCCCTGCCCTTTGTACACACCGCCCGTCGCTCCTACCGATTGGGTGTGCTGGTGAAGCGTTCGGATTGGATGCTCCGGGCGGTTCGCCGCTCGCTGCAGCCGAGAAGTTCGTTAAACCCTCCCACCTAGAGGAAGGAGAAGTCGTAACAAGGTTTCCGTAGGTGAAC	d__Eukaryota; p__Chlorophyta; c__Trebouxiophyceae; o__Trebouxiophyceae; f__Trebouxiophyceae; g__Trebouxiophyceae	0.955462
b8b573bae395efc784cae6050b0857aa	0	0	0	14	1	0	0	10	30	0	1	0	0	0	TGTGATGCCCTTAGATGTTCTGGGCCGCACGCGCGCTACACTGATGCAATCAACGAGCCTAGCCTTGGCCGAGAGGCCCGGGTAATCTTGCAAACTGCATCGTGATGGGGCTAGATTATTGCAATTATTAATCTTCAACGAGGAATGCCTAGTAAGCGCGAGTCATCAGCTCGCGTTGATTACGTCCCTGCCCTTTGTACACACCGCCCGTCGCTCCTACCGATTGGGTGTGCTGGTGAAGCGTTCGGATTGGCGGCCTCCGGCGGTTCGCCGCTGGGAGCAGCCGAGAAGTTCGTTAAACCCTCCCACCTAGAGGAAGGAGAAGTCGTAACAAGGTTTCCGTAGGTGAAC	d__Eukaryota; p__Chlorophyta; c__Trebouxiophyceae; o__Trebouxiophyceae; f__Trebouxiophyceae; g__Trebouxiophyceae	0.940818
5b5458c99972639a9ff3c24492e922b1	0	0	0	0	0	0	0	0	0	0	26	0	0	0	TGTGATGCCCTTAGATGTTCTGGGCCGCACGCGCGCTACACTGATGCAATCAACGAGCCTAGCCTTGGCCGAGAGGCCCGGGTAATCTTGCAAACTGCATCGTGATGGGGCTAGATTATTGCAATTATTAATCTTCAACGAGGAATGCCTAGTAAGCGCGAGTCATCAGCTCGCGTTGATTACGTCCCTGCCCTTTGTACACACCGCCCGTCGCTCCTACCGATTGGGTGTGCTGGTGAAGCGTTCGGATTGGGGGCAATGGGCGGTCCGCCGCTCGCTGCAACCGAGAAGTTCGTTAAACCCTCCCACCTAGAGGAAGGAGAAGTCGTAACAAGGTTTCCGTAGGTGAAC	d__Eukaryota; p__Chlorophyta; c__Trebouxiophyceae; o__Trebouxiophyceae; f__Trebouxiophyceae; g__Trebouxiophyceae	0.885945
7a7def93640ded1a175dff9522b7c6f1	0	0	0	0	0	0	0	0	0	0	0	0	0	29	TGTGATGCCCTTAGATGTTCTGGGCCGCACGCGCGCTACACTGATGCAATCAACGAGCCTAGCCTTGGCCGAGAGGCCCGGGTAATCTTGCAAACTGCATCGTGATGGGGCTAGATTATTGCAATTATTAATCTTCAACGAGGAATGCCTAGTAAGCGCGAGTCATCAGCTCGCGTTGATTACGTCCCTGCCCTTTGTACACACCGCCCGTCGCTCCTACCGATTGGGTGTGCTGGTGAAGCGTTCGGATTGGGGGCAATGGGCGGTTCGCCGCTCGCTGCAACCGAGAAGTTCGTTAAACCCTCCCACCTAGAGGAAGGAGAAGTCGTAACAAGGTTTCCGTAGGTGAAC	d__Eukaryota; p__Chlorophyta; c__Trebouxiophyceae; o__Trebouxiophyceae; f__Trebouxiophyceae; g__Trebouxiophyceae	0.92331
8473e78ae981719d3f8a655c0c44e7ab	0	0	27	0	0	0	0	0	0	0	0	0	0	0	TGTGATGCCCTTAGATGTTCTGGGCCGCACGCGCGCTACACTGATGCAATCAACGAGCCTAGCCTTGGCCGAGAGGTCCGGGTAATCTTGCAAACTGCATCGTGATGGGGCTAGATTATTGCAATTATTAATCTTCAACGAGGAATGCCTAGTAAGCGCGAGTCATCAGCTCGCGTTGATTACGTCCCTGCCCTTTGTACACACCGCCCGTCGCTCCTACCGATTGGGTGTGCTGGTGAAGCGTTCGGATTGGACGCATTGGGCGGTTCGCCGCTCGTTGCAGCCGAGAAGTTCGTTAAACCCTCCCACCTAGAGGAAGGAGAAGTCGTAACAAGGTTTCCGTAGGTGAAC	d__Eukaryota; p__Chlorophyta; c__Trebouxiophyceae; o__Trebouxiophyceae; f__Trebouxiophyceae; g__Trebouxiophyceae	0.931148
dacaa37a2c6c784912d02167b4e536d6	0	0	4	0	0	0	0	0	0	0	0	0	0	0	TGTGATGCCCTTAGATGTTCTGGGCCGCACGCGCGCTACACTGATGCAATCAACGAGCCTAGCCTTGGCCGAGAGGTCCGGGTAATCTTGCAAACTGCATCGTGATGGGGCTAGATTATTGCAATTATTAATCTTCAACGAGGAATGCCTAGTAAGCGCGAGTCATCAGCTCGCGTTGATTACGTCCCTGCCCTTTGTACACACCGCCCGTCGCTCCTACCGATTGGGTGTGCTGGTGAGATGTCGGGATTAGTGGCTGTGGGCGGTTCGCCGCCCTCTGCCGCTGAGAACTTCATCAAACCCTCCCACCTAGAGGAAGGAGAAGTCGTAACAAGGTTCCTGTAGGTGAAC	d__Eukaryota; p__Chlorophyta; c__Trebouxiophyceae; o__Trebouxiophyceae; f__Trebouxiophyceae; g__Trebouxiophyceae	0.878944
f0bd6df8d4aa5ad01c2c6b92159f9b75	0	0	0	0	0	0	15	0	0	0	0	0	0	0	TGTGATGCCCTTAGATGTTCTGGGCCGCACGCGCGCTACACTGATGCAATCAACGAGCCTAGCCTTGGCCGAGAGGTCCGGGTAATCTTTGAAACTGCATCGTGATGGGGATAGATTATTGCAATTATTAATCTTCAACGAGGAATGCCTAGTAAGCGCGAGTCATCAGCTCGCGTTGATTACGTCCCTGCCCTTTGTACACACCGCCCGTCGCTCCTACCGATTGGGTGTGCTGGTGAAGCGTTCGGATTGGCGGCCTCCGGCGGTTCGCCGCTGGGAGCAGCCGAGAAGTTCGTTAAACCCTCCCACCTAGAGGAAGGAGAAGTCGTAACAAGGTTTCCGTAGGTGAAC	d__Eukaryota; p__Chlorophyta; c__Trebouxiophyceae; o__Trebouxiophyceae; f__Trebouxiophyceae; g__Trebouxiophyceae	0.841976
2f607ddfb3acc74b7edf6d856671894e	0	0	0	0	0	0	0	0	0	0	0	0	0	157	TGTGATGCCCTTAGATGTTCTGGGCCGCACGCGCGCTACACTGATGCAATCAACGAGCCTAGCCTTGGTCGAGAGACCCGGGTAATCTTGTAAACTGCATCGTGATGGGGCTAGACTCTTGCAATTATTAGTCTTCAACGAGGAATGCCTAGTAAGCGCAAGTCATCAGCTTGCGTTGATTACGTCCCTGCCCTTTGTACACACCGCCCGTCGCTCCTACCGATTGGATGTGCTGGTGAAGCGCTCGGACTGGCTGCCAGTGGCGGTTTTCCGCCACCTGTAGCCGGGAAGTTCGTTAAACCCTCCCATCTAGAGGAAGGAGAAGTCGTAACAAGGTCTCCGTAGGTGAAC	d__Eukaryota; p__Chlorophyta; c__Trebouxiophyceae; o__Trebouxiophyceae; f__Trebouxiophyceae; g__Trebouxiophyceae	0.920667
4d79ad537b24cae758bef36ebb3404f2	0	0	15	0	0	0	0	0	0	0	0	0	0	0	TGTGATGCCCTTAGATGTTCTGGGCCGCACGCGCGCTACACTGATGCAATCAACGAGCCTGTCCTTGGTCGAGAGACCCGGGTAATCTTGTAAACTGCATCGTGATGGGGCTAGACTCTTGCAATTATTAGTCTTCAACGAGGAATCCCTAGTAAGCGCAAGTCATCAGCTTGCGTTGATTACGTCCCTGTTCTTTGTACACACCGCCCGTCGCTCCTACCGATTGGATGTGCTGGTGAAGCGTTCGGATTGATCGCTTTCGGTGGTTCGCCGCCGTGTGCAGTCGAGAAGTTCGTTAAACCCTCCCATCTAGAGGAAGGAGAAGTCGTAACAAGGTCTCCGTAGGTGAAC	d__Eukaryota; p__Chlorophyta; c__Trebouxiophyceae; o__Trebouxiophyceae; f__Trebouxiophyceae; g__Trebouxiophyceae	0.928616
77cb9847da66dd7050b0ce8c663dce7a	0	0	0	0	0	0	0	0	0	0	0	0	0	75	TGTGATGCCCTTAGATGTTCTGGGCCGCACGCGCGCTACACTGATGCATGCAACGAGCCTACCCTTGGCCGATGGGCCCGGGTAATCTAGAAACCTGCATCGTGATGGGGCTAGATCATTGCAATTATTGATCTTCAACGAGGAATGCCTAGTAAGCGCGAGTCATCAGCTCGCGTTGATTACGTCCCTGCCCTTTGTACACACCGCCCGTCGCTCCTACCGATTGGGTGTGCTGGTGAGATGTCGGGATTAGTGGCTGCGGGCGGTTCGCCGCCCTCTGCCGCTGAGAACTTCATCAAACCCTCCCACCTAGAGGAAGGAGAAGTCGTAACAAGGTTCCTGTAGGTGAAC	d__Eukaryota; p__Chlorophyta; c__Trebouxiophyceae; o__Trebouxiophyceae; f__Trebouxiophyceae; g__Trebouxiophyceae	0.732764
c8d0e0d2855d3182085cd24c0100cfc5	0	0	0	0	0	0	0	0	78	0	0	0	0	0	TGTGATGCCCTTAGATGTTCTGGGCCGCACGCGCGCTACACTGATGCATGCAACGAGCCTACCCTTGGCCGATGGGCCCGGGTAATCTAGAAACCTGCATCGTGATGGGGCTAGATCATTGCAATTATTGATCTTCAACGAGGAATGCCTAGTAAGCGCGAGTCATCAGCTCGCGTTGATTACGTCCCTGCCCTTTGTACACACCGCCCGTCGCTCCTACCGATTGGGTGTGCTGGTGAGATGTCGGGATTAGTGGCTGTGGGCGGTTCGCCGCCCTCTGCCGCTGAGAACCTCATCAAACCCTCCCACCTAGAGGAAGGAGAAGTCGTAACAAGGTTCCTGTAGGTGAAC	d__Eukaryota; p__Chlorophyta; c__Trebouxiophyceae; o__Trebouxiophyceae; f__Trebouxiophyceae; g__Trebouxiophyceae	0.719307
00dd83de53f8ee2527b84eb1bbbe4919	0	0	0	0	0	0	0	53	0	0	0	0	0	0	TGTGATGCCCTTAGATGTTCTGGGCCGCACGCGCGCTACACTGATGCATGCAACGAGCCTACCCTTGGCCGATGGGCCCGGGTAATCTAGGAACCTGCATCGTGATGGGGCTAGATCATTGCAATTATTGATCTTCAACGAGGAATGCCTAGTAAGCGCGAGTCATCAGCTCGCGTTGATTACGTCCCTGCCCTTTGTACACACCGCCCGTCGCTCCTACCGATTGGGTGTGCTGGTGAGATGTCGGGATTAGTGGCAGTGGGCGGTTCGCCGCCCTTTGCCGCTGAGAACTTCATCAAACCCTCCCACCTAGAGGAAGGAGAAGTCGTAACAAGGTTCCTGTAGGTGAAC	d__Eukaryota; p__Chlorophyta; c__Trebouxiophyceae; o__Trebouxiophyceae; f__Trebouxiophyceae; g__Trebouxiophyceae	0.768505
c6923d534f8e7eacb90074a1e23e323f	0	0	0	0	0	0	0	0	132	0	0	0	0	0	TGTGATGCCCTTAGATGTTCTGGGCCGCACGCGCGCTACACTGATGCATGCAACGAGCCTACCCTTGGCCGATGGGCCCGGGTAATCTAGGAACCTGCATCGTGATGGGGCTAGATCATTGCAATTATTGATCTTCAACGAGGAATGCCTAGTAAGCGCGAGTCATCAGCTCGCGTTGATTACGTCCCTGCCCTTTGTACACACCGCCCGTCGCTCCTACCGATTGGGTGTGCTGGTGAGATGTCGGGATTAGTGGCTGTGGGCGGTTCGCCGCCCTCTGCCGCTGAGAACCTCATCAAACCCTCCCACCTAGAGGAAGGAGAAGTCGTAACAAGGTTCCTGTAGGTGAAC	d__Eukaryota; p__Chlorophyta; c__Trebouxiophyceae; o__Trebouxiophyceae; f__Trebouxiophyceae; g__Trebouxiophyceae	0.752905
c8bfebc72ac958d04e4cb6328442ec27	0	0	0	0	0	0	0	0	68	0	0	0	0	0	TGTGATGCCCTTAGATGTTCTGGGCCGCACGCGCGCTACACTGATGCATGCAACGAGCCTACCCTTGGCCGATGGGCCCGGGTAATCTAGGAACCTGCATCGTGATGGGGCTAGATCATTGCAATTATTGATCTTCAACGAGGAATGCCTAGTAAGCGCGAGTCATCAGCTCGCGTTGATTACGTCCCTGCCCTTTGTACACACCGCCCGTCGCTCCTACCGATTGGGTGTGCTGGTGAGATGTCGGGATTAGTGGTTGTGGGCGGTTCGCCGCCCTCTGCCGCTGAGAACTTCATCAAACCCTCCCACCTAGAGGAAGGAGAAGTCGTAACAAGGTTCCTGTAGGTGAAC	d__Eukaryota; p__Chlorophyta; c__Trebouxiophyceae; o__Trebouxiophyceae; f__Trebouxiophyceae; g__Trebouxiophyceae	0.748898
a198739d37b294dad1539c7ba326438f	0	0	0	0	0	0	0	251	0	0	0	0	0	171	TGTGATGCCCTTAGATGTTCTGGGCCGCACGCGCGCTACACTGATGCATGCAACGAGCCTACCCTTGGCCGATGGGCCCGGGTAATCTATGAACCTGCATCGTGATGGGGCTAGATCATTGCAATTATTGATCTTCAACGAGGAATGCCTAGTAAGCGCGAGTCATCAGCTCGCGTTGATTACGTCCCTGCCCTTTGTACACACCGCCCGTCGCTCCTACCGATTGGGTGTGCTGGTGAGATGTCGGGATTAGTGGCAGTGGGCGGTTCGCCGCCCTTTGCCGCTGAGAACTTCATCAAACCCTCCCACCTAGAGGAAGGAGAAGTCGTAACAAGGTTCCTGTAGGTGAAC	d__Eukaryota; p__Chlorophyta; c__Trebouxiophyceae; o__Trebouxiophyceae; f__Trebouxiophyceae; g__Trebouxiophyceae	0.746834
7f0dccc5427777c0e0502b7910338ca9	0	0	0	0	26	0	0	0	12	0	0	0	0	0	TGTGATGCCCTTAGATGTTCTGGGCCGCACGCGCGCTACACTGATGCATGCATCGAGCCTAGCCTTGGCCGAGAGGCCCGGGTAATCTCCGAAACTGCATCGTGATGGGGATAGATCATTGCAATTCTTGGTCTTCAACGAGGAATGCCTAGTAAGCGCGAGTCATCAGCTCGCGCTGACTACGTCCCTGCCCTTTGTACACACCGCCCGTCGCTCCTACCGATTGGATATGCTGGTGAAGCGCTAGGATCGGTGGCAGTCGGTGGTTCTCCATCTGCTGCCGCTGAGAATTCCGTTGAACCCTCCTATCTAGAGGAAGGAGAAGTCGTAACAAGGTTTCCGTAGGTGAAC	d__Eukaryota; p__Chlorophyta; c__Trebouxiophyceae; o__Trebouxiophyceae; f__Trebouxiophyceae; g__Trebouxiophyceae	0.828512
33681a3b1e1f38c20045adbebf9c9975	0	0	0	0	0	0	0	0	0	0	50	0	0	0	TGTGATGCCCTTAGATGTTCTGGGCCGCACGCGCGCTACACTGATGCATGCATCGAGCCTAGCCTTGGCCGAGAGGCCCGGGTAATCTTCGAAACTGCATCGTGATGGGGATAGATCATTGCAATTCTTGGTCTTCAACGAGGAATGCCTAGTAAGCGCGAGTCATCAGCTCGCGCTGACTACGTCCCTGCCCTTTGTACACACCGCCCGTCGCTCCTACCGATTGGATATGCTGGTGAAGCGCTAGGATCGGTGGCAGTCGGTGGTCCGCCATCTGCTGCCGCTGAGAATTCCGTTGAACCCTCCTATCTAGAGGAAGGAGAAGTCGTAACAAGGTTTCCGTAGGTGAAC	d__Eukaryota; p__Chlorophyta; c__Trebouxiophyceae; o__Trebouxiophyceae; f__Trebouxiophyceae; g__Trebouxiophyceae	0.79773
397b9b67f99e90e1ab399feeefd77f17	0	0	0	0	0	0	0	0	0	0	38	0	0	0	TGTGATGCCCTTAGATGTTCTGGGCCGCACGCGCGCTACACTGATGCATGCATCGAGCCTAGCCTTGGCCGAGAGGCCCGGGTAATCTTCGAAACTGCATCGTGATGGGGCTAGATCATTGCAATTCTTGGTCTTCAACGAGGAATGCCTAGTAAGCGCGAGTCATCAGCTCGCGCTGACTACGTCCCTGCCCTTTGTACACACCGCCCGTCGCTCCTACCGATTGAACGTGCTGGTGAAGTGCTGGGATCGGTGGCACCTGGTGGTCCGCCATCCGGTGCCGCTGAGAACTCCATTGAACCCTCCCGTTTAGAGGAAGGAGAAGTCGTAACAAGGTTTCCGTAGGTGAAC	d__Eukaryota; p__Chlorophyta	0.837092
a6c5be7eb9fe3d8ca72f9a31fd584550	0	0	0	0	0	0	0	0	0	0	76	0	0	0	TGTGATGCCCTTAGATGTTCTGGGCCGCACGCGCGCTACACTGATGCATGCATCGAGCCTAGCCTTGGCCGAGAGGCCCGGGTAATCTTGAAAACTGCATCGTGATGGGGATAGATCATTGCAATTCTTGGTCTTCAACGAGGAATGCCTAGTAAGCGCGAGTCATCAGCTCGCGCTGACTACGTCCCTGCCCTTTGTACACACCGCCCGTCGCTCCTACCGATTGGATATGCTGGTGAAGCGCTGGGATCGGTGGTAGTCGGTGGTCCGCCACCTGTTGCCGCTGAGAACTCCGTTGAACCCTCCTATCTAGAGGAAGGAGAAGTCGTAACAAGGTTTCCGTAGGTGAAC	d__Eukaryota; p__Chlorophyta; c__Trebouxiophyceae; o__Trebouxiophyceae; f__Trebouxiophyceae; g__Trebouxiophyceae	0.752537
50e7c2e2670a208310e7016341108424	0	0	0	10	0	0	3	0	0	0	12	0	0	0	TGTGATGCCCTTAGATGTTCTGGGCCGCACGCGCGCTACACTGATGCATTCAACAAGCCTATCCTTGACCGAAAGGTCCGGGTAATCTTTGAAACTGCATCGTGATGGGGATAGATTATTGCAATTATTAGTCTTCAACGAGGAATGCCTAGTAAGCGCAAGTCATCAGCTTGCGTTGATTACGTCCCTGCCCTTTGTACACACCGCCCGTCGCTACTACCGATTGAATGGCTTAGTGAGACCTTCGGATTGGCGTTTGGCAGCTGGCAACAGCAGCTAATTGCTGAGAAGTTGGTCAAACTTGGTCATTTAGAGGAAGTAAAAGTCGTAACAAGGTTTCCGTAGGTGAAC	d__Eukaryota	1
6fbdfa8f4e44521a29f086196271b128	0	0	0	0	0	0	0	0	0	0	103	0	0	0	TGTGATGCCCTTAGATGTTCTGGGCCGCACGCGCGCTACACTGATGCATTCAACAAGCCTATCCTTGACCGAAAGGTCCGGGTAATCTTTGAAACTGCATCGTGATGGGGATAGATTATTGCAATTATTAGTCTTCAACGAGGAATGCCTAGTAAGCGCAAGTCATCAGCTTGCGTTGATTACGTCCCTGCCCTTTGTACACACCGCCCGTCGCTCCTACCGATTGGGTGTGCTGGTGAAGTGTTCGGATTGGCAGCTTAGGGTGGCAACACCTCAGGTCTGCCGAGAAGTTCATTAAACCCTCCCACCTAGAGGAAGGAGAAGTCGTAACAAGGTCTCCGTAGGTGAAC	d__Eukaryota; p__Chlorophyta; c__Chlorophyceae; o__Chlorophyceae; f__Chlorophyceae; g__Chlorophyceae	0.893987
cdd1a55cce6233fef2121b85ae7ab2b6	0	0	0	0	0	0	0	0	0	0	18	0	0	0	TGTGATGCCCTTAGATGTTCTGGGCCGCACGCGCGCTACACTGATGCATTCAACGAGCCTGCGCCTGGGCCGAGAGGCCCGGGTAATCTCCGAAACTGCATCGTGATGGGGATAGACTATTGCAATTATTAGTCTTCAACGAGGAATGCCTAGTAAGCGCGAGTCATCAGCTCGCGTTGATTACGTCCCTGCCCTTTGTACACACCGCCCGTCGCTCCTACCGATTGGGTGTGCTGGTGAAGTGGTCGGATTGGCCGGGGTGGGTGGTTTCCACTCCTTCGGCCGAGAAGTCCATTGAACCCTCCCACCTAGAGGAAGGAGAAGTCGTAACAAGGTTTCCGTAGGTGAAC	d__Eukaryota; p__Chlorophyta; c__Chlorophyceae	0.856954
a6585373b027c33d6cb7c6997c3a82c0	0	0	0	0	0	0	0	0	0	0	315	0	0	0	TGTGATGCCCTTAGATGTTCTGGGCCGCACGCGCGCTACACTGATGCATTCAACGAGCCTTAGCCTGGGCCGAGAGGCCCGGGTAATCTCCGAAACTGCATCGTGATGGGGATAGATTATTGCAATTATTAGTCTTCAACGAGGAATGCCTAGTAAGCGCGAGTCATCAGCTCGCGTTGATTACGTCCCTGCCCTTTGTACACACCGCCCGTCGCTCCTACCGATTGGGTGTGCTGGTGAAGTGGTCGGATTGGCCGGGGTGGGTGGTTTCCACTCCTTCGGCCGAGAAGTCCATTGAACCCTCCCACCTAGAGGAAGGAGAAGTCGTAACAAGGTTTCCGTAGGTGAAC	d__Eukaryota; p__Chlorophyta; c__Chlorophyceae; o__Incertae_Sedis; f__Incertae_Sedis; g__Incertae_Sedis	0.820366
5d38912f961b85a8b409f15f704949c1	0	0	0	0	0	0	0	0	0	0	57	0	0	0	TGTGATGCCCTTAGATGTTCTGGGCCGCACGCGCGCTACACTGATGCATTCAACGAGCCTTAGCCTGGGCCGAGAGGCCCGGGTAATCTCCGAAACTGCATCGTGATGGGGATAGATTATTGCAATTATTAGTCTTCAACGAGGAATGCCTAGTAAGCGCGAGTCATCAGCTCGCGTTGATTACGTCCCTGCCCTTTGTACACACCGCCCGTCGCTCCTACCGATTGGGTGTGCTGGTGAAGTGGTCGGATTGGCCTTGGTGGGTGGGTTTCCACTCCTTCGGCCGAGAAGTCCATTGAACCCTCCCACCTAGAGGAAGGAGAAGTCGTAACAAGGTTTCCGTAGGTGAAC	d__Eukaryota; p__Chlorophyta; c__Chlorophyceae; o__Incertae_Sedis; f__Incertae_Sedis; g__Incertae_Sedis	0.73525
cb18d9921b550de723d3b524614d5619	0	0	0	0	0	0	0	0	0	0	24	0	0	0	TGTGATGCCCTTAGATGTTCTGGGCCGCACGCGCGCTACACTGATGCATTCAACGAGCCTTAGCCTGGGCCGAGAGGCCCGGGTAATCTCCGAAACTGCATCGTGATGGGGATAGATTATTGCAATTATTAGTCTTCAACGAGGAATGCCTAGTAAGCGCGAGTCATCAGCTCGCGTTGATTACGTCCCTGCCCTTTGTACACACCGCCCGTCGCTCCTACCGATTGGGTGTGCTGGTGAAGTGGTCGGATTGGTCGGGTCGGGCGGGTTTCCCGCACTCCCAGCCGAGAAGTCCATTGAACCCTCCCACCTAGAGGAAGGAGAAGTCGTAACAAGGTTTCCGTAGGTGAAC	d__Eukaryota; p__Chlorophyta; c__Chlorophyceae; o__Incertae_Sedis; f__Incertae_Sedis; g__Incertae_Sedis	0.992682
2a0f79f13c5f9bb48fae5da1718174ff	0	0	0	0	0	0	0	0	0	0	71	0	0	0	TGTGATGCCCTTAGATGTTCTGGGCCGCACGCGCGCTACACTGATGCATTCAACGAGCCTTTGCCTGGGCCGAGAGGCCCGGGTAATCTCCGAAACTGCATCGTGATGGGGATAGATTATTGCAATTATTAGTCTTCAACGAGGAATGCCTAGTAAGCGCGAGTCATCAGCTCGCGTTGATTACGTCCCTGCCCTTTGTACACACCGCCCGTCGCTCCTACCGATTGGGTGTGCTGGTGAAGTGGTCGGATTGGTCGGGGTGGGCGGTTCCGGCCGGCCCCTCAGCCGAGAAGTCCATTGAACCCTCCCACCTAGAGGAAGGAGAAGTCGTAACAAGGTTTCCGTAGGTGAAC	d__Eukaryota; p__Chlorophyta; c__Chlorophyceae; o__Incertae_Sedis; f__Incertae_Sedis; g__Incertae_Sedis	0.9466
9ba3afb8b47c650bcd33309426d86e65	0	0	313	0	0	0	0	0	0	0	0	0	0	0	TGTGATGCCCTTAGATGTTCTGGGCCGCACGCGCGCTACACTGATGCATTCAACGAGTGCTTCCTGACCTGAAGAGGTTGGGTAATCTTGTGAATATGCATCGTGATGGGGATTGACGATTGCAATTATTTGTCATGAACGAGGAATTCCTAGTAAGCACAAGTCATCAGCTTGTGCTGATTACGTCCCTGCCCTTTGTACACACCGCCCGTCGCATCAATCGATTGTGCGTTTCGGTGAATGATTCGGATCGAGTTGTAGCTAGAAATAGCTTTGACTTGAGAAGTCTTGTGAACCATAACGCATAGAGAATGGTCAAGTCGTAACACGGTATCTGTAGGTGAAC	d__Eukaryota; p__Apicomplexa; c__Conoidasida; o__Gregarinasina; f__Eugregarinorida; g__Elev-18S-1089	0.922652
3f2f5834f816fbc2108d54a49cd86b56	0	0	0	0	37	0	0	0	0	0	0	0	0	0	TGTGATGCCCTTAGATGTTCTGGGCCGCACGCGCGCTACACTGATGCATTCAACGAGTGTTTCCTGGCCTGAAGAGGTTGGGTAATCTTGTGAGTATGCATCGTGATGGGGATTGACCATTGCAATTATTGGTCATGAACGAGGAATTCCTAGTAAGCACAAGTCATCAGCTTGTGCTGATTACGTCCCTGCCCTTTGTACACACCGCCCGTCGCATCAATCGATTGAATGATTCGGTGAATGATTCGGATTGAGTCTTTGTCAGCAATGATATTGACTTGAGAAGTCTTGTAAACCCAATCATTTAGAGAATGGTCAAGTCGTAACACGGTATCTGTAGGTGAAC	d__Eukaryota; p__Apicomplexa; c__Conoidasida; o__Gregarinasina; f__Eugregarinorida; g__Elev-18S-1089	0.996404
beffb78bc091bdd900e527298d9e8abe	0	0	0	0	0	0	0	0	0	39	0	0	0	0	TGTGATGCCCTTAGATGTTCTGGGCCGCACGCGCGCTACACTGATGCATTCAACGAGTTCTTCCTGGCCTGAAGAGGTTGGGTAATCTTGTGAGTATGCATCGTGATGGGGATTGACCATTGCAATTATTGGTCATGAACGAGGAATTCCTAGTAAGCACAAGTCATCAGCTTGTGCTGATTACGTCCCTGCCCTTTGTACACACCGCCCGTCGCATCAATCGATTGTGCATTTCGGTGAATGATTCGGATCGAGTCGTCGCTAGCAATAGCAATGATTTGAGAAGTCTTGTAAACCATAATGCATAGAGAATGGTCAAGTCGTAACACGGTATCTGTAGGTGAAC	d__Eukaryota; p__Apicomplexa; c__Conoidasida; o__Gregarinasina; f__Eugregarinorida; g__Elev-18S-1089	0.997716
08fae50144d2777147d7499b2b4d20fc	0	0	0	0	16	0	0	0	0	0	0	0	0	0	TGTGATGCCCTTAGATGTTCTGGGCCGCACGCGCGCTACACTGATGCATTCAACGAGTTCTTCCTTGGTCGAGAGGCCTGGGCAATCTTTTGAACGTGCATCGTGATAGGGATAGATTATTGCAACTATTAATCTTGAACGAGGAATTCCTAGTAAACGCAGTTCATCAAACTGCATTGATTACGTCCCTGCCCTTTGTACACACCGCCCGTCGCACCTACCGATTGAATGGTCCGGTGAGGCCTCGGGATTGTGACCAGTTCACTTCATTGTGAGTTGGTTGTGAGAACTTGTCCAAACCTTATCATTTAGAGGAAGGTGAAGTCGTAACAAGGTTTCCGTAGGTGAAC	d__Eukaryota; p__Diatomea; c__Bacillariophyceae; o__Bacillariophyceae; f__Bacillariophyceae	0.959791
af822b6e396b339ffe7ae24db24d8dde	0	0	0	9	0	0	0	0	0	0	0	0	0	0	TGTGATGCCCTTAGATGTTCTGGGCCGCACGCGCGCTACACTGATGCATTCATCAAGTTTACAACCTTGACTGAGAGGTCTGGGTAATCTTTGCAACATGCATCGTGCTGGGGATAGATTATTGTAATTATTAATCTTCAACGAGGAATTCCTAGTAAACGCAAGTCATCAACTTGCATTGATTACGTCCCTGCCCTTTGTACACACCGCCCGTCGCTACTACCGATTGAATGGATTAGTGAGCTTCACGGATTGCTGCATTTGTGGTTCGCCACTTATGTGATGAGAAGTGAAACAAACTTGCTCATTTAGAGGAAGTAAAAGTCGTAACAAGGTTTCCGTAGGTGAAC	d__Eukaryota; p__Cercozoa; c__Glissomonadida; o__Glissomonadida; f__Glissomonadida; g__Heteromita	0.954145
042b8901fcc306e615d4a2dd7c004a2c	0	0	0	0	8	0	0	0	0	0	0	0	0	0	TGTGATGCCCTTAGATGTTCTGGGCCGCACGCGCGCTACACTGATGCGATCAACGAGCCCAGCCTTGGCCGGCAGGCCCGGGTAATCTTGCAAACCGCATCGTGATGGGGATAGATTATTGCAATTATTAATCTTCAACGAGGAATGCCTAGTAAGCGCGAGTCATCAGCTCGCGTTGATTACGTCCCTGCCCTTTGTACACACCGCCCGTCGCTCCTACCGATTGAATGGTCCGGTGAAGTGTTCGGATCGCGGCGATGTGGGCGGTTCGCTGCCGACAACGTCGCGAGAAGTCCACTGAACCTTATCATTTAGAGGAAGGAGAAGTCGTAACAAGGTTTCCGTAGGTGAAC	d__Eukaryota; p__Phragmoplastophyta; c__Embryophyta; o__Magnoliophyta; f__Magnoliophyta; g__Magnoliophyta	0.839351
de6811c1e94c4dccf31ed1a52926e8df	0	0	0	0	0	0	0	0	0	0	5	0	0	0	TGTGATGCCCTTAGATGTTCTGGGCCGCACGCGCGCTACACTGATGCGATCAACGAGCCCAGCCTTGGCCGGCAGGCCCGGGTAATCTTGCAAACCGCATCGTGATGGGGATAGATTATTGCAATTATTAATCTTCAACGAGGAATGCCTAGTAAGCGCGAGTCATCAGCTCGCGTTGATTACGTCCCTGCCCTTTGTACACACCGCCCGTCGCTCCTACCGATTGGGTGTGCTGGTGAAGCGTTCGGATTGGGGGCAATGGGCGGTCCGCCGCTCGCTGCAACCGAGAAGTTCGTTAAACCCTCCCACCTAGAGGAAGGAGAAGTCGTAACAAGGTTTCCGTAGGTGAAC	d__Eukaryota; p__Chlorophyta; c__Trebouxiophyceae; o__Trebouxiophyceae; f__Trebouxiophyceae; g__Trebouxiophyceae	0.913635
08885ebfe201aa5382a81848de7e595c	0	0	0	0	0	0	13	0	0	0	0	0	0	0	TGTGATGCCCTTAGATGTTCTGGGCCGCACGCGCGCTACACTGATGCGATCAACGAGCCTAGCCTTGGCCGACAGGTCCGGGTAATCTTGCAAACCGCATCGTGATGGGGATAGATTATTGCAATTATTAATCTTCAACGAGGAATGCCTAGTAAGCGCGAGTCATCAGCTCGCGTTGATTACGTCCCTGCCCTTTGTACACACCGCCCGTCGCTACTACCGATTGAATGGCTTAGTGAGACCTTCGGATTGGCGTTTGGCAGCTGGCAACAGCAGCTAATTGCTGAGAAGTTGGTCAAACTTGGTCATTTAGAGGAAGTAAAAGTCGTAACAAGGTTTCCGTAGGTGAAC	d__Eukaryota	1
393310d35176dc83c80bcbfbdf0f6e60	0	0	17	7	223	0	0	16	474	0	135	0	0	380	TGTGATGCCCTTAGATGTTCTGGGCCGCACGCGCGCTACACTGATGCGATCAACGAGCCTAGCCTTGGCCGACAGGTCCGGGTAATCTTGCAAACCGCATCGTGATGGGGATAGATTATTGCAATTATTAATCTTCAACGAGGAATGCCTAGTAGGCGCGAGTCATCAGCTCGCGTCGATTACGTCCCTGCCCTTTGTACACACCGCCCGTCGCTCCTACCGATTGGGTGTGCTGGTGAAGCGTTCGGATTGGCGGCCTCCGGCGGTTCGCCGCTGGGAGCAGCCGAGAAGTTCGTTAAACCCTCCCACCTAGAGGAAGGAGAAGTCGTAACAAGGTTTCCGTAGGTGAAC	d__Eukaryota; p__Chlorophyta; c__Trebouxiophyceae; o__Trebouxiophyceae; f__Trebouxiophyceae; g__Trebouxiophyceae	0.964284
0cc6e223d0fc4a542912760d8324c883	0	0	0	0	0	0	0	0	112	0	0	0	0	0	TGTGATGCCCTTAGATGTTCTGGGCCGCACGCGCGCTACACTGATGCGATCAACGAGCCTAGCCTTGGCCGAGAGGTCCGGGTAATCTTGCAAACCGCATCGTGATGGGGATAGATTATTGCAATTATTAATCTTCAACGAGGAATGCCTAGTAAGCGCGAGTCATCAGCTCGCGTTGATTACGTCCCTGCCCTTTGTACACACCGCCCGTCGCTCCTACCGATTGGGTGTGCTGGTGAAGCGTTCGGATTGGTGGCTCCAAGCGGTTCGCCGCCGGGGGCAACCGAGAAGTTCGTTAAACCCTCCCACCTAGAGGAAGGAGAAGTCGTAACAAGGTTTCCGTAGGTGAAC	d__Eukaryota; p__Chlorophyta; c__Trebouxiophyceae; o__Trebouxiophyceae; f__Trebouxiophyceae; g__Trebouxiophyceae	0.82934
1928d9196ada634f63882e2bbca7c4ef	0	0	0	0	0	0	0	0	0	0	16	0	0	0	TGTGATGCCCTTAGATGTTCTGGGCCGCACGCGCGCTACACTGATGCGTTCAACGAGCCTCCTGGTCACGAGAGGACCGGGTAATCTTGTAAACCGCATCGTGATGGGGCTAGAGCTTTGTAATTATTGCTCTTCAACGAGGAATGCCTAGTAAGCGCGAGTCATCAACTCGCGTTGATTACGTCCCTGCCCTTTGTACACACCGCCCGTCGCTCCTTCCGATTGGGTGTGCTGGTGAAGAGTTCGGACTGGCCAGGAGCTCGCGAGGGCACCTGGACGGGAAGTTCTTTGAACCCTCTCGCCTAGAGGAAGGAGAAGTCGTAACAAGGTTTCCGTAGGTGAAC	d__Eukaryota; p__Chlorophyta; c__Ulvophyceae; o__Ulvophyceae; f__Ulvophyceae; g__Ulvophyceae	0.995552
536ff3aa8d429a63b000dccf96ad9f72	0	0	0	0	0	0	0	0	0	0	0	0	0	12	TGTGATGCCCTTAGATGTTCTGGGCCGCACGCGCGCTACACTGATGCGTTCAACGAGCCTCCTGGTCACGAGAGGACCGGGTAATCTTGTAAACCGCATCGTGATGGGGCTAGAGCTTTGTAATTATTGCTCTTCAACGAGGAATGCCTAGTAAGCGCGAGTCATCAACTCGCGTTGATTACGTCCCTGCCCTTTGTACACACCGCCCGTCGCTCCTTCCGATTGGGTGTGCTGGTGAAGAGTTCGGACTGGCCATGCGCTCGCAAGGGCGCTAGGCCGGGAAGTTCTTTGAACCCTCTCGCCTAGAGGAAGGAGAAGTCGTAACAAGGTTTCCGTAGGTGAAC	d__Eukaryota; p__Chlorophyta; c__Ulvophyceae; o__Ulvophyceae; f__Ulvophyceae; g__Ulvophyceae	0.997856
221688d31a39669f8a7bfaf467381637	0	0	0	0	0	0	0	0	0	0	14	0	0	0	TGTGATGCCCTTAGATGTTCTGGGCCGCACGCGCGCTACACTGATGCGTTCAACGAGCCTCCTGGTCGCGAGAGGACTGGGTAATCTTGTAAACCGCATCGTGATGGGGCTAGAGCTTTGTAATTGTTGCTCTTCAACGAGGAATGCCTAGTAAGCGCGAGTCATCAACTCGCGTTGATTACGTCCCTGCCCTTTGTACACACCGCCCGTCGCTCCTTCCGATTGGGTGTGCTGGTGAAGAGTTCGGACTGGCCAGGAGCTCGCGAGGGCACCTGGACGGGAAGTTCTTTGAACCCTCTCGCCTAGAGGAAGGAGAAGTCGTAACAAGGTTTCCGTAGGTGAAC	d__Eukaryota; p__Chlorophyta; c__Ulvophyceae; o__Ulvophyceae; f__Ulvophyceae; g__Ulvophyceae	0.989713
553c00eb5e43831bbbc163624981913a	0	0	0	0	13	0	0	0	0	0	0	0	0	0	TGTGATGCCCTTAGATGTTCTGGGCCGCACGCGCGCTACACTGATGCGTTCAACGAGTTTACAACCTTGATCGATAGGTCTGGGTAATCTTTTGAATGCGCATCGTGCTAGGGATAGATTGTTGCAATTTTCAATCTTGAACGAGGAATTCCTAGTAAACGCAAGTCATCAGCTTGCATTGATTACGTCCCTGCCCTTTGTACACACCGCCCGTCGCACCTACCGATTGAATGACTCGGTGAAAAATTGGGACCGTGAATCCGTTTGCTTCATTGCGAATGAATTCGTGGGAACTTTTTTTAACCTCGCCATTTAGAGGAAGGTGAAGTCGTAACAAGGTTTCCGTAGGTGAAC	d__Eukaryota; p__Peronosporomycetes; c__Peronosporomycetes; o__Peronosporomycetes; f__Peronosporomycetes; g__Lagenidium	0.815276
f03f91e36ab457e2c68cc7c267316784	0	0	0	0	37	0	0	0	0	0	0	0	0	0	TGTGATGCCCTTAGATGTTCTGGGCCGCACGCGCGCTACACTGATGCGTTCAACGAGTTTACAACCTTGATCGATAGGTCTGGGTAATCTTTTGAATGCGCATCGTGCTAGGGATAGATTGTTGCAATTTTCAATCTTGAACGAGGAATTCCTAGTAAACGCAAGTCATCAGCTTGCATTGATTACGTCCCTGCCCTTTGTACACACCGCCCGTCGCACCTACCGATTGAATGACTCGGTGAAAAATTGGGACTGTGAATCAATTTGCTTTATTGCGAATCGACTCGTGGGAACTTTTTTTAACCTCGCCATTTAGAGGAAGGTGAAGTCGTAACAAGGTTTCCGTAGGTGAAC	d__Eukaryota; p__Peronosporomycetes; c__Peronosporomycetes; o__Peronosporomycetes; f__Peronosporomycetes	0.999994
616923f45304b3e48c0ec5f5bb19df14	0	0	0	1	0	0	0	0	0	0	0	0	0	0	TGTGATGCCCTTAGATGTTCTGGGCCGCACGCGCGCTACACTGATGCGTTCATCGAGCTTACAACCTTGTCTGAGAGGACTGGGTAATCTTTGAAAACGCATCGTGCTGGGGATAGATTATTGTAATTATTAATCTTCAACGAGGAATTCCTAGTAAACGCGTGTCATCAACACGCATTGATTACGTCCCTGCCCTTTGTACACACCGCCCGTCGCTGCCCGGGACTGAGCCGTTTCGAGAAAAGCGGGGACTGCTGTTTCGAGACCCTTCGGGGTGGAGATTCCTTGGTGGAAACCGCCTTAATCGCAGTGGCTTGAACCGGGCAAAAGTCGTAACAAGGTTTCCGTAGGTGAAC	d__Eukaryota; p__Cercozoa; c__Glissomonadida; o__Glissomonadida; f__Glissomonadida; g__Orciraptor	0.823734
8701b0f3cd34f2cf8c1004b57d47db73	797	0	0	0	0	0	0	0	0	0	0	0	0	0	TGTGATGCCCTTAGATGTTCTGGGCCGCACGCGCGCTACACTGATGTATTCAACGAGCTTATAGCCTTGGCCGACAGGCCCGGGTAATCTTTGAAATTTCATCGTGATGGGGATAGATCATTGCAATTGTTGGTCTTCAACGAGGAATTCCTAGTAAGCGCGAGTCATCAGCTCGCGTTGACTACGTCCCTGCCCTTTGTACACACCGCCCGTCGCTCCTACCGATTGAATGATCCGGTGAAATGTTCGGATCGCGGCGACGTGGGCGGTTCGCTGCCCGCGACGTCGCGAGAAGTCCATTGAACCTTATCATTTAGAGGAAGGAGAAGTCGTAACAAGGTTTCCGTAGGTGAAC	d__Eukaryota; p__Phragmoplastophyta; c__Embryophyta; o__Magnoliophyta; f__Magnoliophyta; g__Magnoliophyta	0.975354
c5e89cda518d8bb293459313e83add77	0	0	0	0	0	3	0	0	0	0	0	0	0	0	TGTGATGCCCTTAGATGTTCTGGGCCGCACGCGCGCTACACTGATGTATTCAACGAGTATATAGCCTTGGCCGACAGGCCCGGGAAATCTTTGAAATTTCATCGTGATGGGGATAGATCATTGCAATTGTTGGTCTTAAACGAGGAATTCCTAGTAAGCGCGAGTCATCAGCTCGCGTTGACTACGTCCCTGCCCTTTGTACACACCGCCCGTCGCTACTACCGATTGAATGGCTTAGTGAGGCCTCCGGATTCGCGGTCCGCAATCTTCGCGGAGAGCGAGCTGCGGAGAAGCTGGTCAAACTTGGTCATTTAGAGGAAGTAAAAGTCGTAACAAGGTAACCGTAGGTGAAC	d__Eukaryota; p__Phragmoplastophyta; c__Embryophyta; o__Magnoliophyta; f__Magnoliophyta; g__Magnoliophyta	0.749718
3032ec62a9e2d268c346b64cdafe17e9	0	0	0	439	0	0	0	0	0	0	0	0	0	0	TGTGATGCCCTTAGATGTTCTGGGCCGCACGCGCGCTACACTGATGTATTCAACGAGTATATAGCCTTGGCCGACAGGCCCGGGAAATCTTTGAAATTTCATCGTGATGGGGATAGATCATTGCAATTGTTGGTCTTAAACGAGGAATTCCTAGTAAGCGCGAGTCATCAGCTCGCGTTGACTACGTCCCTGCCCTTTGTACACACCGCCCGTCGCTCCTACCGATTGAATGGTCCGGTGAAGTGTTAGGATCGCGGCGACGTGGGCGGTTCGCCGCCTGCGACGTCGCGAGAATTCCACTGAACCTTATCATTTAGAGGAAGGAGAAGTCGTAACAAGGTTTCCGTAGGTGAAC	d__Eukaryota; p__Phragmoplastophyta; c__Embryophyta; o__Magnoliophyta; f__Magnoliophyta; g__Magnoliophyta	0.970567
132b557560813dddb3033d39b6e6136b	0	0	0	0	0	19	0	0	0	0	0	0	0	0	TGTGATGCCCTTAGATGTTCTGGGCCGCACGCGCGCTACACTGATGTATTCAACGAGTATATAGCCTTGGCCGACAGGCCCGGGAAATCTTTGAAATTTCATCGTGATGGGGATAGATCATTGCAATTGTTGGTCTTAAACGAGGAATTCCTAGTAAGCGCGAGTCATCAGCTCGCGTTGACTACGTCCCTGCCCTTTGTACACACCGCCCGTCGCTCCTACCGATTGAATGGTCCGGTGAAGTGTTAGGATCGTGGCGACGTGGGCGGAAGGAGAAGTCGTAACAAGGTTTCCGTAGGTGAAC	d__Eukaryota; p__Phragmoplastophyta; c__Embryophyta; o__Magnoliophyta; f__Magnoliophyta; g__Magnoliophyta	0.928867
2a5a97293ee97a57ae1e7c18d1ab982b	0	0	56	0	0	13262	0	0	0	0	0	0	0	0	TGTGATGCCCTTAGATGTTCTGGGCCGCACGCGCGCTACACTGATGTATTCAACGAGTATATAGCCTTGGCCGACAGGCCCGGGAAATCTTTGAAATTTCATCGTGATGGGGATAGATCATTGCAATTGTTGGTCTTAAACGAGGAATTCCTAGTAAGCGCGAGTCATCAGCTCGCGTTGACTACGTCCCTGCCCTTTGTACACACCGCCCGTCGCTCCTACCGATTGAATGGTCCGGTGAAGTGTTAGGATCGTGGCGACGTGGGCGGTTCGCCGCCGGCGACGTCGCGAGAATTCCACTGAACCTTATCATTTAGAGGAAGGAGAAGTCGTAACAAGGTTTCCGTAGGTGAAC	d__Eukaryota; p__Phragmoplastophyta; c__Embryophyta; o__Magnoliophyta; f__Magnoliophyta; g__Magnoliophyta	0.970254
25f2d54d6bc60c90b1329aafa4a75cdd	0	0	0	0	0	387	0	0	0	0	0	0	0	0	TGTGATGCCCTTAGATGTTCTGGGCCGCACGCGCGCTACACTGATGTATTCAACGAGTATATAGCCTTGGCCGACAGGCCCGGGAAATCTTTGAAATTTCATCGTGATGGGGATAGATCATTGCAATTGTTGGTCTTAAACGAGGAATTCCTAGTAAGCGCGAGTCATCAGCTCGCGTTGACTACGTCCCTGCCCTTTGTACACACCGCCCGTCGCTCCTACCGATTGAATGGTCCGGTGAAGTGTTAGGATCGTGGCGACGTGGGCGGTTCGCCGCCGGCGACGTCGCGAGAATTCCACTGGACCTTATCATTTAGAGGAAGGAGAAGTCGTAACAAGGTTTCCGTAGGTGAAC	d__Eukaryota; p__Phragmoplastophyta; c__Embryophyta; o__Magnoliophyta; f__Magnoliophyta; g__Magnoliophyta	0.979101
89487cf71068eb5c91bc5535dac1ee79	0	0	0	0	425	0	0	0	0	0	0	0	0	0	TGTGATGCCCTTAGATGTTCTGGGCCGCACGCGCGCTACACTGATGTATTCAACGAGTATATAGCCTTGGCCGACAGGCCCGGGAAATCTTTGAAATTTCATCGTGATGGGGATAGATCATTGCAATTGTTGGTCTTAAACGAGGAATTCCTAGTAAGCGCGAGTCATCAGCTCGCGTTGACTACGTCCCTGCCCTTTGTACACACCGCCCGTCGCTCCTACCGATTGAATGGTCCGGTGAAGTGTTAGGATCGTGGCGACGTGGGCGGTTCGCCGCCGGCGACGTCGTGAGAATTCCACTGAACCTTATCATTTAGAGGAAGGAGAAGTCGTAACAAGGTTTCCGTAGGTGAAC	d__Eukaryota; p__Phragmoplastophyta; c__Embryophyta; o__Magnoliophyta; f__Magnoliophyta; g__Magnoliophyta	0.962016
17149414dc55f4317bb3c05c83da82da	0	0	0	9	0	0	0	0	0	0	0	0	0	0	TGTGATGCCCTTAGATGTTCTGGGCCGCACGCGCGCTACACTGATGTATTCAACGAGTATATCACCTTGGCCGACAGGCCCGGGTAATCTTGGGAAATTTCATCGTGATGGGGATAGATCATTGCAATTGTTGGTCTTCAACGAGGAATGCCTAGTAAGCGCGAGTCATCAGCTCGCGTTGACTACGTCCCTGCCCTTTGTACACACCGCCCGTCGCTCCTACCGATTGAATGGTCCGGTGAAGTGTTAGGATCGCGGCGACGTGGGCGGTTCGCCGCCTGCGACGTCGCGAGAATTCCACTGAACCTTATCATTTAGAGGAAGGAGAAGTCGTAACAAGGTTTCCGTAGGTGAAC	d__Eukaryota; p__Phragmoplastophyta; c__Embryophyta; o__Magnoliophyta; f__Magnoliophyta; g__Magnoliophyta	0.991724
4b85cf17ebf98334265bcce022455e83	0	0	0	21	0	0	0	0	0	0	0	0	0	0	TGTGATGCCCTTAGATGTTCTGGGCCGCACGCGCGCTACACTGATGTATTCAACGAGTCTATAGCCTTGGCCGAAAGGCCCGGGTAATCTTGGGAAATTTCATCGTGATGGGGATAGATCATTGCAATTGTTGGTCTTCAACGAGGAATGCCTAGTAAGCGCGAGTCATCAGCTCGCGTTGACTACGTCCCTGCCCTTTGTACACACCGCCCGTCGCTCCTACCGATTGAATGGTCCGGTGAAGTGTTAGGATCGCGGCGACGTGGGCGGTTCGCCGCCTGCGACGTCGCGAGAATTCCACTGAACCTTATCATTTAGAGGAAGGAGAAGTCGTAACAAGGTTTCCGTAGGTGAAC	d__Eukaryota; p__Phragmoplastophyta; c__Embryophyta; o__Magnoliophyta; f__Magnoliophyta; g__Magnoliophyta	0.983551
1c467670eb5f3eb46593f451a1740c89	0	0	0	0	0	0	0	0	0	0	37	0	0	0	TGTGATGCCCTTAGATGTTCTGGGCCGCACGCGCGCTACACTGATGTATTCAACGAGTCTATAGCCTTGGCCGACAGGCCCGGGTAATCTTCGAAAATTTCATCGTGATGGGGATAGATCATTGCAATTGTTGGTCTTCAACGAGGAATTCCTAGTAAGCGCGAGTCATCAGCTCGCGTTGACTACGTCCCTGCCCTTTGTACACACCGCCCGTCGCTCCTACCGATTGAATGGTCCGGTGAAGTGTTCGGATCGCGGCGACGCGAGCGGTCCGCCGCCCGCGACGTCGCGAGAAGTCCACTGAACCTTATCATTTAGAGGAAGGAGAAGTCGTAACAAGGTTTCCGTAGGTGAAC	d__Eukaryota; p__Phragmoplastophyta; c__Embryophyta; o__Magnoliophyta; f__Magnoliophyta; g__Magnoliophyta	0.923596
5b69e8c7f13643016914b00debe5c3de	0	0	0	0	0	0	0	0	0	0	0	0	0	15	TGTGATGCCCTTAGATGTTCTGGGCCGCACGCGCGCTACACTGATGTATTCAACGAGTCTATAGCCTTGGCCGACAGGCCCGGGTAATCTTTGAAAATTTCATCGTGATGGGGATAGATCATTGCAATTGTTGGTCTTCAACGAGGAATTCCTAGTAAGCGCGAGTCATCAGCTCGCGTTGACTACGTCCCTGCCCTTTGTACACACCGCCCGTCGCTCCTACCGATTGAATGGTCCGGTGAAGTGTTCGGATCGAGGCGACGGGGGCGGTTCGCCGCCCGCGACGTCGCGAGAAGTCCACTGAACCTTATCATTTAGAGGAAGGAGAAGTCGTAACAAGGTTTCCGTAGGTGAAC	d__Eukaryota; p__Phragmoplastophyta; c__Embryophyta; o__Magnoliophyta; f__Magnoliophyta; g__Magnoliophyta	0.769245
7fb506b2ed574af6a7c4a037af7bbd47	0	0	0	0	0	0	0	0	2029	0	0	0	0	0	TGTGATGCCCTTAGATGTTCTGGGCCGCACGCGCGCTACACTGATGTATTCAACGAGTCTATAGCCTTGGCCGACAGGCCTGGGTAATCTTTGAAATTTCATCGTGATGGGGATAGATCATTGCAATTGTTGGTCTTCAACGAGGAATTCCTAGTAAGCGCGAGTCATCAGCTCGCGTTGACTACGTCCCTGCCCTTTGTACACACCGCCCGTCGCTCCTACCGATTGAATGGTCCGGTGAAGTGTTCGGATCGCGGCGACGTGGGCGGTTCGCCGCCGATGACGTCGCGAGAAGTCCACTGAACCTTATCATTTAGAGGAAGGAGAAGTCGTAACAAGGTTTCCGTAGGTGAAC	d__Eukaryota	1
297f52a76ad23be2322d932f747bab59	0	0	0	0	0	0	0	0	64	0	0	0	0	0	TGTGATGCCCTTAGATGTTCTGGGCCGCACGCGCGCTACACTGATGTATTCAACGAGTCTATAGCCTTGGCCGACAGGCCTGGGTAATCTTTGAAATTTCATCGTGATGGGGATAGATCATTGCAATTGTTGGTCTTCAACGAGGAATTCCTAGTAAGCGCGAGTCATCAGCTCGCGTTGACTACGTCCCTGCCCTTTGTACACACCGCCCGTCGCTCCTACCGATTGAATGGTCCGGTGAAGTGTTCGGATCGTGGCGACGTGGGCGGTTCGCTGCCCACGACGTTGTGAGAAGTCCACTGAACCTTATCATTTAGAGGAAGGAGAAGTCGTAACAAGGTTTCCGTAGGTGAAC	d__Eukaryota	1
a1ab2ff13f8557a75a1b39b6d87f05a6	0	0	0	107	6018	0	0	0	0	0	0	0	0	0	TGTGATGCCCTTAGATGTTCTGGGCCGCACGCGCGCTACACTGATGTATTCAACGAGTCTATAGCCTTGGCCGATAGGCCCGGGTAATCTTTTAAATTTCATCGTGATGGGGATAGATCATTGCAATTGTTGGTCTTCAACGAGGAATTCCTAGTAAGCGCGAGTCATCAGCTCGCGTTGACTACGTCCCTGCCCTTTGTACACACCGCCCGTCGCTCCTACCGATTGAATGGTCCGGTGAAGTGTTCGGATCGCGGCGATGTGGGCGGTTCGCTGCCGACAACGTCGCGAGAAGTCCACTGAACCTTATCATTTAGAGGAAGGAGAAGTCGTAACAAGGTTTCCGTAGGTGAAC	d__Eukaryota; p__Phragmoplastophyta; c__Embryophyta; o__Magnoliophyta; f__Magnoliophyta; g__Magnoliophyta	0.756008
19809b30b1f0d7bc71ae40d65e72d974	0	0	0	0	0	0	0	13	0	0	0	0	0	0	TGTGATGCCCTTAGATGTTCTGGGCCGCACGCGCGCTACACTGATGTATTCAACGAGTTTATAGCCTTGGCCGACAGGCCCGGGTAATCTTTGAAATTTCATCGTGATGGGGATAGATCATTGCAATTGTTGGTCTTCAACGAGGAATTCCTAGTAAGCGCGAGTCATCAGCTCGCGTTGACTACGTCCCTGCCCTTTGTACACACCGCCCGTCGCTCCTACCGATTGAATGATCCGGTGAAATGTTCGGATCGCGGCGACGTGGGCGGTTCGCTGCCCGCGACGTCGCGAGAAGTCCATTGAACCTTATCATTTAGAGGAAGGAGAAGTCGTAACAAGGTTTCCGTAGGTGAAC	d__Eukaryota; p__Phragmoplastophyta; c__Embryophyta; o__Magnoliophyta; f__Magnoliophyta; g__Magnoliophyta	0.950144
a6741391b0939857df80b6d8d36d87e9	0	0	0	5	0	0	0	0	0	0	0	0	0	0	TGTGATGCCCTTAGATGTTCTGGGCCGCACGCGCGCTACACTGATTGAGGCAACAAGTAATTAACCTTGGCCGGAAGGTCCGGGTAATCTTTTGAAACTCAATCGTGCTGGGGATAGAGCATTGCAATTATTGCTCTTCAACGAGGAATTCCTAGTAAGCGTGAGTCATCAGCTCGCGTTGATTACGTCCCTGCCCTTTGTACACACCGCCCGTCGCTACTACCGATTGAATGGCTTAGTGAGACCTCGGGATTGATAGATCGCATTTGGCAACAAAAGCTTTCTGTTGAAAACTTGGTCAAACTTGGTCATTTAGAGGAAGTAAAAGTCGTAACAAGGTAACCGTAGGTGAAC	d__Eukaryota	1
9d9853a1309d01d90bb2796863b8d7ee	0	0	0	0	2	0	0	0	0	0	0	0	0	0	TGTGATGCCCTTAGATGTTCTGGGCCGCACGCGCGCTACACTGGCGAAGTCAACGAGTAATTCTCCTGGGCCGGCAGGTTCGGGTAATCTTGGTAGCCTTCGCCGTGATGGGGCTAGATTATTGTAATTATTAATCTTCAACGAGGAATTCCTAGTAAGCGCGAGTCAACAGCTCGCGTTGATTACGTCCCTGCCCTTTGTACACACCGCCCGTCGCTACTACCGATTGAATGAATTAGTGAGGTCTTCGGACCAGCGCGCGGTTCTCGTCCCTCGGGACCCCCGTCGCTGCAGGGAAGATGATCGAACTTGTTCATTTAGAGGAAGTAAAAGTCGTAACAAGGTTTCCGTAGGTGAAC	d__Eukaryota	0.999997
57c0d6c6635eb1e4e265b29a0cffddbd	0	0	0	0	13	0	0	0	0	0	0	0	0	0	TGTGATGCCCTTAGATGTTCTGGGCCGCACGCGCGCTACACTGGCGGAGGCAGCGAGGGGGGGCAGTGAGAGCTGCGCCGAGTCGGGAAGCTCCGCCGTGCTGGGGATAGACCGTTGGAATTGTTGGTCTTGAACGAGGAATTCCTCGTAGGTGCGTGTCATCAGCGCGCGCCGACTATGTCCCTGCCCTTTGTACACACCGCCCGTCGCTACTACCGATTGAGTGGGCTAATGAGTTGCGAGGATGGGAAGAATCGCGTCGAATTGGTGCATTTAGAGGAAGTAAAAGTCGTAACAAGGTTTCCGTAGGTGAAC	d__Eukaryota	0.999925
29fac8632cf25be1950b5c6beda890c7	0	0	0	0	0	0	0	0	0	0	0	0	0	95	TGTGATGCCCTTAGATGTTCTGGGCCGCACGCGCGCTACACTGGTGCAAACAACGAGCTCCGCCTTGGCCGAGAGGTCCGGGTAATCTAGGAAACTGCACCGTGACGGGGCTAGACTCTTGCAATTATCAGTCTTCAACGAGGAATGCCTAGTAGGCGCGAGTCATCAGCTCGCGTCGATTACGTCCCTGCCCTTTGTACACACCGCCCGTCGCTCCTACCGATTGGATGTGCTGGTGAAGCGTTCGGACTGGGTGTGCCAGGCGGTCCTCCGCCGATCGCGCTCGGGAAGTTCGTTGAACCCTCCCATCTAGAGGAAGGAGAAGTCGTAACAAGGTCTCCGTAGGTGAAC	d__Eukaryota; p__Chlorophyta; c__Trebouxiophyceae; o__Trebouxiophyceae; f__Trebouxiophyceae; g__Trebouxiophyceae	0.925806
49450cc4c14e8876d5d3022dc3aa6e8e	0	0	1	0	0	0	0	0	0	0	0	0	0	0	TGTGATGCCCTTAGATGTTCTGGGCCGCACGCGCGCTACACTGGTGCAATCAACGAGCCCAGCCTAGGCCGAGAGGTCCGGGTAATCTGGGAAACTGCACCGTGATGGGGCTAGACTCTTGCAATTATCAGTCTTCAACGAGGAATGCCTAGTAGGCGCGAGTCATCAGCTCGCGTCGATTACGTCCCTGCCCTTTGTACACACCGCCCGTCGCTACTACCGATTGAATGGCTCAGTGAGGCCTTCGGACTGGCTTGAGGAGGTTGGCAACGACCACCTTGAGCCGGAAAGTTCGTCAAACTCGGTCATTTAGAGGAAGTAAAAGTCGTAACAAGGTTTCCGTAGGTGAAC	d__Eukaryota; p__Ascomycota	0.983332
ceb853b38eb04a90e9fb5a2afc0a68eb	0	0	1	0	0	0	0	0	0	0	0	0	0	0	TGTGATGCCCTTAGATGTTCTGGGCCGCACGCGCGCTACACTGGTGCAATCAACGAGCCCAGCCTAGGCCGAGAGGTCCGGGTAATCTGGGAAACTGCACCGTGATGGGGCTAGACTCTTGCAATTATCAGTCTTCAACGAGGAATGCCTAGTAGGCGCGAGTCATCAGCTCGCGTCGATTACGTCCCTGCCCTTTGTACACACCGCCCGTCGCTACTACCGATTGAATGTTTTAGTGAGGTCTTCGGACTGGCCGGTGCAGCCATTCTCGTAGTGGCAGCGCTGTGTTTGGAAAGATGCCCAAACTTGAACATTTAGAGGAAGTAAAAGTCGTAACAAGGTTTCCGTAGGTGAAC	d__Eukaryota; p__Arthropoda	0.705018
3cd2235a25e6f2f46365d9de251ab217	0	0	1	0	0	0	0	0	0	0	0	0	0	0	TGTGATGCCCTTAGATGTTCTGGGCCGCACGCGCGCTACACTGGTGCAATCAACGAGCCCAGCCTAGGCCGAGAGGTCCGGGTAATCTGGGAAACTGCACCGTGATGGGGCTAGACTCTTGCAATTATCAGTCTTCAACGAGGAATGCCTAGTAGGCGCGAGTCATCAGCTCGCGTCGATTACGTCCCTGCCCTTTGTACACACCGCCCGTCGCTAGTACCGATTGAATGGCTTAGTGAGGCCTCAGGATCTGCTTAGAGAAGGGGGCAACTCCATTTCAGAGCGGAAAATCTGGTCAAACTTGGTCATTTAGAGGAACTAAAAGTCGTAACAAGGTTTCCGTAGGTGAAC	d__Eukaryota	0.999954
d93e049b6d69827a0e8f860a3779a583	0	0	0	0	0	0	0	0	0	0	42	0	0	0	TGTGATGCCCTTAGATGTTCTGGGCCGCACGCGCGCTACACTGGTGCAATCAACGAGCCCAGCCTAGGCCGAGAGGTCCGGGTAATCTGGGAAACTGCACCGTGATGGGGCTAGACTCTTGCAATTATCAGTCTTCAACGAGGAATGCCTAGTAGGCGCGAGTCATCAGCTCGCGTCGATTACGTCCCTGCCCTTTGTACACACCGCCCGTCGCTCCTACCGATTGGATGTGCTGGTGAAGCGTTCGGACCCGCAGCGAGGGGCGGCCTCCGCCGCTCGCAGTGGGGAAGTTCGTTGAACCCTCCCATCTAGAGGAAGGAGAAGTCGTAACAAGGTCTCCGTAGGTGAAC	d__Eukaryota; p__Chlorophyta; c__Trebouxiophyceae; o__Trebouxiophyceae; f__Trebouxiophyceae; g__Trebouxiophyceae	0.948333
547e78047295665db1a8d5bfa6a5e159	0	0	0	0	0	0	0	0	37	0	0	0	0	0	TGTGATGCCCTTAGATGTTCTGGGCCGCACGCGCGCTACACTGGTGCAATCAACGAGCCCAGCCTAGGCCGAGAGGTCCGGGTAATCTGGGAAACTGCACCGTGATGGGGCTAGACTCTTGCAATTATCAGTCTTCAACGAGGAATGCCTAGTAGGCGCGAGTCATCAGCTCGCGTCGATTACGTCCCTGCCCTTTGTACACACCGCCCGTCGCTCCTACCGATTGGATGTGCTGGTGAAGCGTTCGGACCCGCAGCGAGGGGCGGTCTCCGCCGCTCGCAGTGGGGAAGTTCGTTGAACCCTCCCATCTAGAGGAAGGAGAAGTCGTAACAAGGTCTCCGTAGGTGAAC	d__Eukaryota; p__Chlorophyta; c__Trebouxiophyceae; o__Trebouxiophyceae; f__Trebouxiophyceae; g__Trebouxiophyceae	0.946105
04c6f2ed55441db9e27928b2e5cee0b2	0	0	0	0	0	0	0	0	0	0	17	0	0	0	TGTGATGCCCTTAGATGTTCTGGGCCGCACGCGCGCTACACTGGTGCAATCAACGAGCCCAGCCTCGGCCGAGAGGCCCGGGTAATCTCGCAAACTGCACCGTGATGGGGCTAGACTCTTGCAATTATCAGTCTTCAACGAGGAATGCCTAGTAGGCGCGAGTCATCAGCTCGCGTCGATTACGTCCCTGCCCTTTGTACACACCGCCCGTCGCTCCTACCGATTGGATGTGCTGGTGAAGCGTTCGGACTGGAAGCGGCCTACGGTTTGCCGTCGGCCGCCTACGGGAAGTTCGTTGAACCCTCCCATCTAGAGGAAGGAGAAGTCGTAACAAGGTCTCCGTAGGTGAAC	d__Eukaryota; p__Chlorophyta; c__Trebouxiophyceae; o__Trebouxiophyceae; f__Trebouxiophyceae; g__Trebouxiophyceae	0.961233
dac1ad7eb6784a3eab86742bcc2b856a	0	0	0	0	0	2	0	0	0	0	0	0	0	0	TGTGATGCCCTTAGATGTTCTGGGCCGCACGCGCGCTACACTGGTGCAATCAACGAGCCCAGCCTTGGCCGAGAGGTCCGGGTAATCTGGGAAACTGCACCGTGATGGGGCTAGACTCTTGCAATTATCAGTCTTCAACGAGGAATGCCTAGTAGGCGCGAGTCATCAGCTCGCGTCGATTACGTCCCTGCCCTTTGTACACACCGCCCGTCGCTCCTACCGATTGAATGGTCCGGTGAAGTGTTAGGATCGTGGCGACGTGGGCGGTTCGCCGCCGGCGACGTCGCGAGAATTCCACTGAACCTTATCATTTAGAGGAAGGAGAAGTCGTAACAAGGTTTCCGTAGGTGAAC	d__Eukaryota; p__Phragmoplastophyta; c__Embryophyta; o__Magnoliophyta; f__Magnoliophyta; g__Magnoliophyta	0.730674
40f0b6cc5f33c27e26f8ef8ebfbd9bf3	0	0	0	0	0	0	0	0	0	0	24	0	0	0	TGTGATGCCCTTAGATGTTCTGGGCCGCACGCGCGCTACACTGGTGCAATCAACGAGCCCAGCCTTGGCCGAGAGGTCCGGGTAATCTGGGAAACTGCACCGTGATGGGGCTAGACTCTTGCAATTATCAGTCTTCAACGAGGAATGCCTAGTAGGCGCGAGTCATCAGCTCGCGTCGATTACGTCCCTGCCCTTTGTACACACCGCCCGTCGCTCCTACCGATTGGATGTGCTGGTGAAGCGTTCGGACCCGCAGCCGGTGGCGGCTTCCGCCGCCGGCGGTGGGGAAGTTCGTTGAACCCTCCCATCTAGAGGAAGGAGAAGTCGTAACAAGGTCTCCGTAGGTGAAC	d__Eukaryota; p__Chlorophyta; c__Trebouxiophyceae; o__Trebouxiophyceae; f__Trebouxiophyceae; g__Trebouxiophyceae	0.971004
edb7ed701da186e1944ab4ed1f4bc06d	0	0	0	0	0	0	0	0	44	0	0	0	0	99	TGTGATGCCCTTAGATGTTCTGGGCCGCACGCGCGCTACACTGGTGCAATCAACGAGCCCAGCCTTGGCCGAGAGGTCCGGGTAATCTGGGAAACTGCACCGTGATGGGGCTAGACTCTTGCAATTATCAGTCTTCAACGAGGAATGCCTAGTAGGCGCGAGTCATCAGCTCGCGTCGATTACGTCCCTGCCCTTTGTACACACCGCCCGTCGCTCCTACCGATTGGATGTGCTGGTGAAGCGTTCGGACCCGCAGCCGGTGGCGGTTCCCGCCGCCGGCGGTGGGGAAGTTCGTTGAACCCTCCCATCTAGAGGAAGGAGAAGTCGTAACAAGGTCTCCGTAGGTGAAC	d__Eukaryota; p__Chlorophyta; c__Trebouxiophyceae; o__Trebouxiophyceae; f__Trebouxiophyceae; g__Trebouxiophyceae	0.974662
79e49146db6da6ef60248cf4078b51b6	0	0	0	0	0	0	0	0	0	0	0	0	4	0	TGTGATGCCCTTAGATGTTCTGGGCCGCACGCGCGCTACACTGGTGCAATCAACGAGCCCAGCCTTGGCCGAGAGGTCCGGGTAATCTGGGAAACTGCACCGTGATGGGGCTAGACTCTTGCAATTATCAGTCTTCAACGAGGAATGCCTAGTAGGCGCGAGTCATCAGCTCGCGTCGATTACGTCCCTGCCCTTTGTACACACCGCCCGTCGCTCCTACCGATTGGATGTGCTGGTGAAGCGTTCGGACTGGGTGTGCCAGGCGGTCCTCAGCCGATCGCGCTCGGGAAGTCCGTTGAACCCTCCCATCTAGAGGAAGGAGAAGTCGTAACAAGGTCTCCGTAGGTGAAC	d__Eukaryota; p__Chlorophyta; c__Trebouxiophyceae; o__Trebouxiophyceae; f__Trebouxiophyceae; g__Trebouxiophyceae	0.922082
43cfe80792e886b8c35f11bc9757657e	0	0	0	0	0	0	0	0	0	0	22	0	0	0	TGTGATGCCCTTAGATGTTCTGGGCCGCACGCGCGCTACACTGGTGCAATCAACGAGCTCCGCCTTGGCCGAGAGGTCTGGGTAATCTCGCAAACTGCACCGTGATGGGGCTAGACTCTTGCGATTATCAGTCTTCAACGAGGAATGCCTAGTAGGCGCGAGTCATCAGCTCGTGTCGATTACGTCCCTGCCCTTTGTACACACCGCCCGTCGCTCCTACCGATTGGATGTGCTGGTGAAGCCTTCGGACTGGGCGCGCCCGGCGGTTCTCCGCCGATCGCGTTCGGGAAGTTCGTTGAACCCTCCCATCTAGAGGAAGGAGAAGTCGTAACAAGGTCTCCGTAGGTGAAC	d__Eukaryota; p__Chlorophyta; c__Trebouxiophyceae; o__Trebouxiophyceae; f__Trebouxiophyceae; g__Trebouxiophyceae	0.767626
6474aa2c8965b3fd907012b48ec71d80	0	0	0	0	0	0	0	0	0	0	19	0	0	0	TGTGATGCCCTTAGATGTTCTGGGCCGCACGCGCGCTACACTGGTGCAATCAACGAGCTCCGCCTTGGCCGAGAGGTCTGGGTAATCTCGCAAACTGCACCGTGATGGGGCTAGACTCTTGCGATTATCAGTCTTCAACGAGGAATGCCTAGTAGGCGCGAGTCATCAGCTCGTGTCGATTACGTCCCTGCCCTTTGTACACACCGCCCGTCGCTCCTACCGATTGGATGTGCTGGTGAAGCGTTCGGACTGGGTGCGCCCCGTGGTTCTCCGCCGATCGCGCTCGGGAAGTTCGTTGAACCCTCCCATCTAGAGGAAGGAGAAGTCGTAACAAGGTCTCCGTAGGTGAAC	d__Eukaryota; p__Chlorophyta; c__Trebouxiophyceae; o__Trebouxiophyceae; f__Trebouxiophyceae; g__Trebouxiophyceae	0.733195
13005bd0c00b383049526fa225f04a45	0	0	0	0	0	0	0	0	0	0	13	0	0	0	TGTGATGCCCTTAGATGTTCTGGGCCGCACGCGCGCTACACTGGTGCAATCATCGAGCTCAACCTCGGCCGAGAGGTCCGGGTAATCTCGCAACCTGCACCGTGATGGGGCTAGACTCTTGCAATTATCAGTCTTCAACGAGGAATGCCTAGTAGGCGCGAGTCATCAGCTCGCGTCGATTACGTCCCTGCCCTTTGTACACACCGCCCGTCGCTCCTACCGATTGGATGTGCTGGTGAAGCGTTCGGACCGGCAGCCGGAGGCGGTCACGCCTGCGGAAGCTGGGAAGTCCGTTGAACCCTCCCATCTAGAGGAAGGAGAAGTCGTAACAAGGTCTCCGTAGGTGAAC	d__Eukaryota; p__Chlorophyta; c__Trebouxiophyceae; o__Trebouxiophyceae; f__Trebouxiophyceae; g__Trebouxiophyceae	0.906245
e32b5501ea11351ae9202a9a18e2ed9a	0	0	0	0	0	0	0	0	0	0	0	0	10	0	TGTGATGCCCTTAGATGTTCTGGGCCGCACGCGCGCTACACTGGTGCAGCCAACGAGCGCCGCCTCGGCCGAGAGGCCTGGGTAAACTTGCAGCCTGCACCGTGACGGGGCTAGACTCTTGCAATTATCAGTCTTCAACGAGGAATGCCTAGTAGGCGCGAGTCATCAGCTCGCGTCGATTACGTCCCTGCCCTTTGTACACACCGCCCGTCGCTCCTACCGATTGGATGTGCTGGTGAAGCGTTCGGACTGGGTGTGCCAGGCGGTCCTCAGCCGATCGCGCTCGGGAAGTCCGTTGAACCCTCCCATCTAGAGGAAGGAGAAGTCGTAACAAGGTCTCCGTAGGTGAAC	d__Eukaryota; p__Chlorophyta; c__Trebouxiophyceae; o__Trebouxiophyceae; f__Trebouxiophyceae; g__Trebouxiophyceae	0.851646
30dc4b6e98bca4168124e004fb3b2687	0	0	0	0	0	0	0	0	0	0	0	0	0	246	TGTGATGCCCTTAGATGTTCTGGGCCGCACGCGCGCTACACTGGTGCAGCCAACGAGCGCCGCCTCGGCCGAGAGGCCTGGGTAAACTTGCAGCCTGCACCGTGACGGGGCTAGACTCTTGCAATTATCAGTCTTCAACGAGGAATGCCTAGTAGGCGCGAGTCATCAGCTCGCGTCGATTACGTCCCTGCCCTTTGTACACACCGCCCGTCGCTCCTACCGATTGGATGTGCTGGTGAAGCGTTCGGACTGGGTGTGCCAGGCGGTCCTCCGCCGATCGCGCTCGGGAAGTCCGTTGAACCCTCCCATCTAGAGGAAGGAGAAGTCGTAACAAGGTCTCCGTAGGTGAAC	d__Eukaryota; p__Chlorophyta; c__Trebouxiophyceae; o__Trebouxiophyceae; f__Trebouxiophyceae; g__Trebouxiophyceae	0.846974
c5da38a37eb3c754cfcc3ce9a576310c	0	0	0	0	0	0	0	2	0	0	0	0	0	0	TGTGATGCCCTTAGATGTTCTGGGCCGCACGCGCGCTACACTGGTGCAGCCAACGAGCGCCGCCTCGGCCGAGAGGCCTGGGTAAACTTGCAGCCTGCACCGTGACGGGGCTAGACTCTTGCAATTATCAGTCTTCAACGAGGAATGCCTAGTAGGCGCGAGTCATCAGCTCGCGTCGATTACGTCCCTGCCCTTTGTACACACCGCCCGTCGCTCCTACCGATTGGGTGTGCTGGTGAGATGTCGGGATTAGTGGCAGTGGGCGGTTCGCCGCCCTTTGCCGCTGAGAACTTCATCAAACCCTCCCACCTAGAGGAAGGAGAAGTCGTAACAAGGTTCCTGTAGGTGAAC	d__Eukaryota; p__Chlorophyta; c__Trebouxiophyceae; o__Trebouxiophyceae; f__Trebouxiophyceae; g__Trebouxiophyceae	0.857832
2131fa9d58697c2c3843fef8a9bd069d	0	0	0	0	1	0	0	0	0	0	0	0	0	0	TGTGATGCCCTTAGATGTTCTGGGCCGCACGCGCGTTACAATGGTATACATTAAAAAGTGCTTCTCAAGGGCGTCTCCGCGGCCTACGGGTCGCGGTAACCCCTAATCTCTCCCTTGACTGGGACAGACTATTGCAATTATTGGTCTCCAACGAGGAATTTTTAGTAGGCGCAGGTCATTAGCCTGTGCCGAATGCGTCCCTGCCCTTTGTACACACCGCCCGTCGCTCCTACCGATTGAATGGTCCGGTGAAGTGTTCGGATCGCGGCGATGTGGGCGGTTCGCTGCCGACAACGTCGCGAGAAGTCCACTGAACCTTATCATTTAGAGGAAGGAGAAGTCGTAACAAGGTTTCCGTAGGTGAAC	d__Eukaryota; p__Phragmoplastophyta; c__Embryophyta; o__Magnoliophyta; f__Magnoliophyta; g__Magnoliophyta	0.822627
c3c7b9c014c629d83d5761b349e283d8	0	0	0	0	19	0	0	0	0	0	0	0	0	0	TGTGATGCCCTTAGATGTTCTGGGCCGCACGCGCGTTACACTGACAGAGCCAGCGAGTACTTCCTTGACAGAAATGTCCGGGTAATCTTGTTAAACTCTGTCGTGCTGGGGATAGAGCATTGCAATTATTGCTCTTCAACGAGGAATCCCTAGTAAGCGCAAGTCATCAGCTTGCGTTGATTACGTCCCTGCCCTTTGTACACACCGCCCGTCGCTACTACCGATTGAATGGCTCAGTGAGGCTTCCGGACTGGCCCAGAGGAGTCGGCAACGACACCTCAGGGCCGGAAAGCTATCCAAACTCGGTCATTTAGAGGAAGTAAAAGTCGTAACAAGGTCTCCGTAGGTGAAC	d__Eukaryota; p__Ascomycota; c__Sordariomycetes	0.978583
5984550097d9904adf3f214ffa4a27c4	0	0	0	0	0	0	0	0	0	0	15	0	0	0	TGTGATGCCCTTAGATGTTCTGGGCCGCACGCGCGTTACACTGACAGAGCCAGCGAGTACTTCCTTGACAGAAATGTCCGGGTAATCTTGTTAAACTCTGTCGTGCTGGGGATAGAGCATTGCAATTATTGCTCTTCAACGAGGAATCCCTAGTAAGCGCAAGTCATCAGCTTGCGTTGATTACGTCCCTGCCCTTTGTACACACCGCCCGTCGCTACTACCGATTGAATGGCTCGGTGAGGCCTTCGGACTGGCCCAGGGAGGTCGGCAACGACCACCCAGGGCCGGAAAGTTGGTCAAACCCGGTCATTTAGAGGAAGTAAAAGTCGTAACAAGGTCTCCGTAGGTGAAC	d__Eukaryota; p__Ascomycota	0.998383
db3222fa6e1ea44c542449cf1e4cd6a7	0	0	0	0	4	0	0	0	0	0	0	0	0	0	TGTGATGCCCTTAGATGTTCTGGGCCGCACGCGCGTTACACTGACAGAGCCAGCGAGTTCTTCCTTGGCCGAAAGGCCCGGGTAATCTTGTGAAACTCTGTCGTGCTGGGGATAGGGCATTGCAATTATTGCCCTTCAACGAGGAATTCCTAGTAAGCGCAAGTCATCAACTTGCGCTGATTACGTCCCTGCCCTTTGTACACACCGCCCGTCGCTACTACCGATTGAATGGCTCAGTGAGGCTTCCGGACTGGCCCAGAGGAGTCGGCAACGACACCTCAGGGCCGGAAAGCTATCCAAACTCGGTCATTTAGAGGAAGTAAAAGTCGTAACAAGGTCTCCGTAGGTGAAC	d__Eukaryota; p__Ascomycota; c__Sordariomycetes; o__Ophiostomatales; f__Ophiostomataceae; g__Fragosphaeria	0.916838
1501b2cbe24c16d13d15bc3e424bd67b	0	0	0	0	0	0	0	0	0	0	0	0	0	43	TGTGATGCCCTTAGATGTTCTGGGCCGCACGCGCGTTACACTGACGGAGCCAGCGAGTACCTCCTTGACAGAGATGTCCGGGTAATCTTGTTAAACTCCGTCGTGCTGGGGATAGAGCATTGCAATTATTGCTCTTCAACGAGGAATCCCTAGTAAGCGCAAGTCATCAGCTTGCGTTGATTACGTCCCTGCCCTTTGTACACACCGCCCGTCGCTACTACCGATTGAATGGCTCAGTGAGGCTTCCGGACTGGCCCAGGGAGGTCGGCAACGACCACCCAGGGCCGGAAAGTTATCCAAACTCGGTCATTTAGAGGAAGTAAAAGTCGTAACAAGGTCTCCGTAGGTGAAC	d__Eukaryota; p__Ascomycota; c__Sordariomycetes; o__Xylariales	0.98334
9487d38a89bbd1f39d496053f1178392	0	0	0	0	0	0	0	69	0	0	0	0	0	0	TGTGATGCCCTTAGATGTTCTGGGCCGCACGCGTGACACAATGATATATAATACAATGAGTTTAAATTTTGCTAGATTGAAGGATCTGGCTAATCTATGTAAAATATATCATATTAGGGATAGATGCTTGTAATTATTCATCTTGAACGAGGAACACCTAGTAAGGGTAAGTCATCAGCTTACCTTGAATACGTCCCTGCCCTTTGTACACACCGCCCGTCGCACCTACCGATTGAATGATGAGGTGAAAAAGATGGAGAGTGGCAATTTCGGTTGTTTTCTCACAAGTCTTTTAAATCTTATTATTTAGAGGAAGGTGAAGTCGTAACAAGGTTTCCGTAGGTGAAC	d__Eukaryota; p__Opalinata; c__Opalinata; o__Opalinata; f__Opalinata; g__Opalinata	0.994359
f1aac3f6684ac3a322a45a50323a61f1	0	0	0	0	4	0	0	0	0	0	0	0	0	0	TGTGATGCCCTTAGATGTTCTGGGCCGCACGCGTGCTACAATGATGTACGCAACGAGTCGATTTTTTATCATCCTTCGCTGACAGGCGCGGGTAATCTTTAAATTTCATCATGTTTGGGATTGACCATTGTAATTATTGGTCACCAACGAGGAATTCCTAGTAAGCGTAAGTCATCATCTTACACTGATTACGTCCCTGCCCTTTGTACACACCGCCCGTCGCTTCTACCGATGAATGATCCGGTGAACAATTTGGATTTTGTGTTATTGACTTTGTCTACAAACATCAGAAGAAGATTTGTAAATTGTATCATTTAGAGGAAGAAAAAGTCGTAACAAGGTTTCCGTAGGTGAAC	d__Eukaryota	0.995264
94d2a4c49dc9b8d2c2099040c1b2d8db	0	0	0	0	0	3	0	0	0	0	0	0	0	0	TGTGATGCCCTTAGATGTTCTGGGCTGCACGCGCGCGACACTGATTTATTCAACAAGTTATACTTTATTGATAAATATAGTTAATCTTATGAAAATAAATCGTGATGGGGATTGATGCTTGAAATTTTTCATCATGAACGAGGAATTCCTAGTAAATGTAAGTCATCAACTTGCATTGATTACGTCCCTGCCCTTTGTACACACCGCCCGTCGCTCCTACCGATTGAATGGTCCGGTGAAGTGTTAGGATCGTGGCGACGTGGGCGGTTCGCCGCCGGCGACGTCGCGAGAATTCCACTGAACCTTATCATTTAGAGGAAGGAGAAGTCGTAACAAGGTTTCCGTAGGTGAAC	d__Eukaryota	0.999994
921942365be4a6cac7c83c9e1a8149cd	0	0	0	0	0	0	0	0	71	0	0	0	0	0	TGTGATGCCCTTAGATGTTCTGGGCTGCACGCGCGCTACAATGGTAACGACAATGAGTCTCTGCATCGAAAGGTGTGGGTAATCTTGTCAATCGTTGCCGTGCTGGGGATTGAGCCTTGAAATTATTGCTCATGAACCTGGAATTCCTTGTAAGTACGAGTCACCAGCTCGTGCTGAATACGTCTCTGCCCTTTGTACACACCGCCCGTCGCTACTACCGATTGAATGATTTTGTGAGGACATGGGATCGATCGACTCCATCTGTGGGACGATTGAGAGCCTGTCCAAATTATATCAGTCAGAGGAAGTAAAAGTCGTAACAAGGTTTCCGTAGGTGAAC	d__Eukaryota	0.999465
81a72365fe50267e67e8961b5fdbe06b	0	0	0	0	0	459	0	0	0	0	0	0	0	0	TGTGATGCCCTTAGATGTTCTGGGCTGCACGCGCGCTACACTGAAGGAATCAGCGTGTGTACCCTGTCCGAAAGGACTGGGAAACCCGTTGAACCTCCTTCGTGATGGGGATTGGGGATTGCAATTATTCCCCATGAACGAGGAATTCCCAGTAGGCGCGAGTCATAAGCTTGCGTCGATTACGTCCCTGCCCTTTGTACACACCGCCCGTCGCTACTACCGATCGAGTGTTTTAGTGAGGCCCTGGGACTGGTCTCCGTGATGGCTTTCGGGTCGTTGCGGAGTGCCGGAAACATGGCCAAACTTGAACACTTAGAGGAAGTAAAAGTCGTAACAAGGTTTCCGTAGGTGAAC	d__Eukaryota; p__Arthropoda; c__Ellipura; o__Collembola; f__Collembola; g__Collembola	0.989676
750f8337a8c16c05e44668c5c9385970	0	0	0	0	0	0	0	0	0	0	18	0	0	0	TGTGATGCCCTTAGATGTTCTGGGCTGCACGCGCGCTACACTGACAAAGCCAGCGAGTGTTGCCTTGGCCGAGAGGCCTGGGAAATCTTGTGAAACTTTGTCGTGCTGGGGATAGATCATTGCAATTATTGGTCTTGAACGAGGAATTCCTAGTAAGCGCAAGTCATCAGCTTGCGTTGATTACGTCCCTGCCCTTTGTACACACCGCCCGTCGCTACTACCGATTGAATGGCTTAGTGAGGCCTTTGGATCAGCCGCTTGGTGCAAGCCTGGTGGGGTGAGAAATTGGACAAACTTGGTCATTTAGAGGAAGTAAAAGTCGTAACAAGGTTTCCGTAGGTGAAC	d__Eukaryota; p__Cryptomycota; c__Incertae_Sedis; o__Incertae_Sedis; f__Incertae_Sedis; g__Paramicrosporidium	0.954161
37c187d1d11501dd367d75061c386db7	0	0	0	0	7	0	0	0	0	0	0	0	0	0	TGTGATGCCCTTAGATGTTCTGGGCTGCACGCGCGCTACACTGACAAAGGCAGCGAGTAGGACCTTGGCCGAGAGGCCTGGGAAATCTTAGAAACTTTGTCGTGCTGGGGATAGATCATTGCAATTATTGGTCTTGAACGAGGAATTCCTAGTAAGCGCGAGTCATCAGCTTGCGTTGATTACGTCCCTGCCCTTTGTACACACCGCCCGTCGCTACTACCGATTGAATGGCTTAGTGAGACCTTCGGATTGGCGTTTGGCAGCTGGCAACAGCAGCTAATTGCTGAGAAGTTGGTCAAACTTGGTCATTTAGAGGAAGTAAAAGTCGTAACAAGGTTTCCGTAGGTGAAC	d__Eukaryota; p__Cryptomycota	0.958549
bd5ba12c205df88194dc587792723fac	0	0	0	0	15	0	0	0	0	0	0	0	0	0	TGTGATGCCCTTAGATGTTCTGGGCTGCACGCGCGCTACACTGACAAAGTCAACAAGTATACAACCTTGGTCGGAAGGCCTGGGCAATCTTTTCAAACTTTGTCGTGCTGGGGATAGATCATTGCAATTATTGATCTTCAACGAGGAATTCCTAGTAAGCGCAAGTCATCAGCTTGCGTTGATTACGTCCCTGCCCTTTGTACACACCGCCCGTCGCTACTACCGATTGAATGGCTTAGTGAGGCCTTTGGATTAGGATGATTGGATCGCAAGGTTCATTGTCCTCGAGAAATTGGACAAACTTGGTCATTTAGAGGAAGTAAAAGTCGTAACAAGGTTTCCGTAGGTGAAC	d__Eukaryota; p__Cryptomycota	0.910611
929b08e2326a33b5bb510a9686bda1e0	0	0	0	0	0	0	0	0	70	0	0	0	0	0	TGTGATGCCCTTAGATGTTCTGGGCTGCACGCGCGCTACACTGACAGAGGCAACGAGTTTCATTCCTTGGCCGGAAGGCCTGGGTAATCTTGTTAAACTCTGTCGTGCTGGGGATAGAGCATTGCAATTATTGCTCTTCAACGAGGAATGCCTAGTAAGCGCGTGTCATCAGCATGCGTTGATTACGTCCCTGCCCTTTGTACACACCGCCCGTCGCTACTACCGATTGAATGGCTCAGTGAGGTCTCCGGACTGGCTCAGGGAGGTTGGCAACGACCACCCCGGGCCGGGAAGCTGATCAAACTTGGTCATTTAGAGGAAGTAAAAGTCGTAACAAGGTTTCCGTAGGTGAAC	d__Eukaryota; p__Ascomycota; c__Dothideomycetes; o__Venturiales; f__Sympoventuriaceae; g__Fusicladium	0.774238
397ab281f3f892bb5a6c8ad691273b9a	0	0	0	0	0	0	0	0	0	0	0	0	0	24	TGTGATGCCCTTAGATGTTCTGGGCTGCACGCGCGCTACACTGACAGAGGCAACGAGTTTCTTTCCTTGGCCGGAAGGCCTGGGTAATCTTGTTAAACTCTGTCGTGCTGGGGATAGAGCATTGCAATTATTGCTCTTCAACGAGGAATGCCTAGTAAGCGCGTGTCATCAGCATGCGTTGATTACGTCCCTGCCCTTTGTACACACCGCCCGTCGCTACTACCGATTGAATGGCTCAGTGAGGTCTCCGGACTGGCTCAGGGAGGTTGGCAACGACCACCCAGGGCCGGGAAGCTGATCAAACTTGGTCATTTAGAGGAAGTAAAAGTCGTAACAAGGTTTCCGTAGGTGAAC	d__Eukaryota; p__Ascomycota; c__Dothideomycetes; o__Venturiales; f__Sympoventuriaceae	0.996988
f40a078b8d622ac02954cfa56150b942	0	0	0	0	0	0	0	0	0	0	3	0	0	0	TGTGATGCCCTTAGATGTTCTGGGCTGCACGCGCGCTACACTGACAGAGGCAACGAGTTTTTTTCCTTGGCCGGAAGGCCTGGGTAATCTTGGTAAACTCTGTCGTGCTGGGGATAGAACATTGCAATTATTGTTCTTCAACGAGGAATGCCTAGTAAGCGCGTGTCATCAGCATGCGTTGATTACGTCCCTGCCCTTTGTACACACCGCCCGTCGCTACTACCGATTGAATGGCTTAGTGAGACCTTCGGATTGGCGTTTGGCAGCTGGCAACAGCAGCTAATTGCTGAGAAGTTGGTCAAACTTGGTCATTTAGAGGAAGTAAAAGTCGTAACAAGGTTTCCGTAGGTGAAC	d__Eukaryota	1
3e42702ecc352b82f785b1448676ea52	0	0	0	0	4	0	0	0	0	0	0	0	0	0	TGTGATGCCCTTAGATGTTCTGGGCTGCACGCGCGCTACACTGACAGAGGCAGCGAGTGGGCACCTTGGCCGGAAGGCCTGGGCAATCATGAAACTCTGTCGTGCTGGGGATAGAGCATTGCAATTATTGCTCTTCAACGAGGAATTCCTAGTAAGCGCATGTCATCAGCATGCGTTGATTACGTCCCTGCCCTTTGTACACACCGCCCGTCGCTACTACCGATTGAATGGCTTAGTGAGGCTTTCGGACTGGCCTGTGGACGTCGGCAACGACGACTACGGGCCGGAAAGTTAGTCAAACTTGGTCATTTAGAGGAAGTAAAAGTCGTAACAAGGTTTCCGTAGGTGAAC	d__Eukaryota; p__Ascomycota	0.791191
0ff1cc61f19690c11d5c18e551d43d98	0	0	0	0	0	0	0	0	0	0	0	0	0	48	TGTGATGCCCTTAGATGTTCTGGGCTGCACGCGCGCTACACTGACAGGGCCAACGAGTTTTTTTCCTTGACCGGAAGGTCTGGGTAATCTTGTTAAACCCTGTCGTGCTGGGGATAGAGCATTGCAATTATTGCTCTTCAACGAGGAATGCCTAGTAAGCGCATGTCATCAGCATGCGTTGATTACGTCCCTGCCCTTTGTACACACCGCCCGTCGCTACTACCGATTGAATGGCTCAGTGAGGCGTTCGGACTGGCTCAGGGAGGTCGGCAACGACCACCCAGAGCCGGAAAGTTCGTCAAACTCGGTCATTTAGAGGAAGTAAAAGTCGTAACAAGGTTTCCGTAGGTGAAC	d__Eukaryota; p__Ascomycota; c__Dothideomycetes	0.944596
690f074e424fb186d37a560948f9d387	0	0	0	0	0	0	2	0	0	0	0	0	0	0	TGTGATGCCCTTAGATGTTCTGGGCTGCACGCGCGCTACACTGATGCACTCAACGAGTTTACGCCCTTGCCTGGTAAGGTTGGGTAATCTTCTCAAAATGCATCGTGATGGGGATAGATTATTGCAATTATTAATCTTCAACGAGGAATTCCTAGTAAGCGCGAGTCATCAGCTCGTGCTGATTACGTCCCTGCCCTTTGTACACACCGCCCGTCGCTACTACCGATTGGATGTTTTAGTGAGGTCTTCGGACCGGCCGGCGCAGCGGCTTCTGTCGCCACGCTGTGCTGGAAAGATGACCAAACTTGAACATCTAGAGGAAGTAAAAGTCGTAACAAGGTTTCCGTAGGTGAAC	d__Eukaryota	0.999999
9fcc88a23560f9f1930444347041bd63	0	0	0	0	0	0	0	0	0	0	181	0	0	0	TGTGATGCCCTTAGATGTTCTGGGCTGCACGCGCGCTACACTGATGCACTCAACGAGTTTATAACCTTGGCCGGCAGGTCTAGGTAATCTTATGAGTATGCATCGTGATGGGGATAGATTATTGCAATTATTAATCTTCAACGAGGAATGCCTAGTAGGCGCAAGTCAGCAGCTTGCGCCGATTACGTCCCTGCCCTTTGTACACACCGCCCGTCGCTGCAACCGATCGGAGGGTCCTGTGAACTCATCGGACTGATCAATTTCGGTTTCCGTTTTTGGTCGGAAAGTTGCGTAAATAGAGCCCTCTAAAGGATGCAAAAGTCGTAACACGGTTTCCGTAGGTGAAC	d__Eukaryota; p__Apicomplexa; c__Conoidasida; o__Coccidia; f__Eimeriorina	0.999924
c9c9f955e8e6882277f11fdfb737bba2	0	0	0	0	0	0	0	0	0	0	981	0	0	0	TGTGATGCCCTTAGATGTTCTGGGCTGCACGCGCGCTACACTGATGCACTCAACGAGTTTATAACCTTGGCCGGCAGGTCTAGGTAATCTTATGAGTATGCATCGTGATGGGGATAGATTATTGCAATTATTAATCTTCAACGAGGAATGCCTAGTAGGCGCAAGTCAGCAGCTTGCGCCGATTACGTCCCTGCCCTTTGTACACACCGCCCGTCGCTGCAACCGATCGGAGGGTCCTGTGAACTCATCGGACTGATCATTTACGGTTTCCGTTTTTGGTCGGAAAGTTGCGTAAATAGAGCCCTCTAAAGGATGCAAAAGTCGTAACACGGTTTCCGTAGGTGAAC	d__Eukaryota; p__Apicomplexa; c__Conoidasida; o__Coccidia; f__Eimeriorina	0.999933
e34c2d48c564ac7db37c5825a7545175	0	0	0	0	0	0	0	0	466	14	319	0	0	0	TGTGATGCCCTTAGATGTTCTGGGCTGCACGCGCGCTACACTGATGCACTCAACGAGTTTATAACCTTGGCCGGCAGGTCTAGGTAATCTTATGAGTATGCATCGTGATGGGGATAGATTATTGCAATTATTAATCTTCAACGAGGAATGCCTAGTAGGCGCAAGTCAGCAGCTTGCGCCGATTACGTCCCTGCCCTTTGTACACACCGCCCGTCGCTGCAACCGATCGGAGGGTCCTGTGAACTCATCGGACTGATCATTTTCGGTTTCCGTTTTTGGTCGGAAAGTTGCGTAAATAGAGCCCTCTAAAGGATGCAAAAGTCGTAACACGGTTTCCGTAGGTGAAC	d__Eukaryota; p__Apicomplexa; c__Conoidasida; o__Coccidia; f__Eimeriorina	0.999942
eeab6dd877bdf41cfaab6dd7ce7e9c8b	0	0	0	0	0	0	0	0	46	0	0	0	0	0	TGTGATGCCCTTAGATGTTCTGGGCTGCACGCGCGCTACACTGATGCACTCAACGAGTTTATAACCTTGGCCGGCAGGTCTAGGTAATCTTATGAGTATGCATCGTGATGGGGATAGATTATTGCAATTATTAATCTTCAACGAGGAATGCCTAGTAGGCGCAAGTCAGCAGCTTGCGCCGATTACGTCCCTGCCCTTTGTACACACCGCCCGTCGCTGCAACCGATCGGAGGGTCCTGTGAACTCATCGGACTGATCATTTTCGTTTCGAATTTGGTCGGAAAGTTGCGTAAATAGAGCCCTCTAAAGGATGCAAAAGTCGTAACACGGTTTCCGTAGGTGAAC	d__Eukaryota; p__Apicomplexa; c__Conoidasida; o__Coccidia; f__Eimeriorina	0.999952
b670a0794535bddc553f73f7a592ed80	0	0	0	0	0	0	66	0	0	0	0	0	0	0	TGTGATGCCCTTAGATGTTCTGGGCTGCACGCGCGCTACACTGATGCACTCAACGAGTTTATAACCTTGGCCGGCAGGTCTAGGTAATCTTTTGAGTATGCATCGTGATGGGGATAGATTATTGCAATTATTAATCTTCAACGAGGAATGCCTAGTAGGCGCAAGTCAGCAGCTTGCGCCGATTACGTCCCTGCCCTTTGTACACACCGCCCGTCGCTGCAACCGATCGGAGGGTCCTGTGAACTCATCGGACTAATCAGTTTCGCTCTGCGGAATTGGTCGGAAAGATGCGTAAATAGAGCCCTCTAAAGGATGCAAAAGTCGTAACACGGTTTCCGTAGGTGAAC	d__Eukaryota; p__Apicomplexa; c__Conoidasida; o__Coccidia; f__Eimeriorina	0.999784
b2bedd71c93d0068418237d2566a1149	0	0	0	0	0	0	0	32	0	0	0	0	0	0	TGTGATGCCCTTAGATGTTCTGGGCTGCACGCGCGCTACACTGATGCACTCAACGAGTTTATAACCTTGGCCGGCAGGTCTAGGTAATCTTTTGAGTATGCATCGTGATGGGGATAGATTATTGCAATTATTAATCTTCAACGAGGAATGCCTAGTAGGCGCAAGTCAGCAGCTTGCGCCGATTACGTCCCTGCCCTTTGTACACACCGCCCGTCGCTGCAACCGATCGGAGGGTCCTGTGAACTCATCGGACTGATCATTTTCGGTTTCCGTTTTTGGTCGGAAAGTTGCGTAAATAGAGCCCTCTAAAGGATGCAAAAGTCGTAACACGGTTTCCGTAGGTGAAC	d__Eukaryota; p__Apicomplexa; c__Conoidasida; o__Coccidia; f__Eimeriorina; g__Eimeria	0.724592
ff08fb88ae00b78e6510fcb5afab2cff	0	0	0	24	0	0	0	0	0	0	0	0	0	0	TGTGATGCCCTTAGATGTTCTGGGCTGCACGCGCGCTACACTGATGCATTCAACAAGTATTTCCTGATCTGATGAGGTTGGGTAATCTTATGAGTATGCATCGTGATGGGGATAGATGATTGTAATTATTCATCTTGAACGAGGAATTCCTAGTAAGCGCAAGTCATTAGCTTGTGCTGATTATGTCCCTGCCCTTTGTACACACCGCCCGTCGCCTCAATCGACTGGATGATCCGGTGAATGACTCGGACTGGCGAATGGGTGGAAACACTTGTTTGCTGGAAAGTTTTGTGAACCACATCATCTGAAGAATGAGAAAGTCGTAACACGGTATCTGTAGGTGAAC	d__Eukaryota; p__Apicomplexa; c__Conoidasida; o__Gregarinasina	0.999609
cb5117ea5d8ca65e1e65ecd9689bdae6	0	0	0	0	0	0	10	0	0	0	0	0	0	0	TGTGATGCCCTTAGATGTTCTGGGCTGCACGCGCGCTACACTGATGCGCTCAACGAGTGTATGACCTCACCTGGAAAGGCTGGGTAATCTTTGTAAAAGGCATCGTGATGGGGATCGATTATTGCAATTATTAATCTTCAACGAGGAATTCCTAGTAAGCGCGAGTCATCAGCTGGTGTTGACTACGTCCCTGCCCTTTGTACACACCGCCCGTCGCTCCTACTGATTGAGTGATCCGGTGAATAATTCAGAGTGCAGCAGTGCTCAGCTCCTGAATGCTGGAGCATAAAGTTTAGTGAACCTTATCACTTAGAGGAAGGAGAAGTCGTAACAAGGTTTCCGTAGGTGAAC	d__Eukaryota; p__Dinoflagellata; c__Dinophyceae; o__Peridiniales; f__Peridiniales; g__Peridinium	0.998951
73639c7e2ad80b09d8434daec337e11d	0	0	0	5	0	0	0	0	0	0	0	0	0	0	TGTGATGCCCTTAGATGTTCTGGGCTGCACGCGTGCTACAATGATGCATTCAACAAGTTTAAAAATCCTTTGCTGGAAGGCACGGGTAATCTTTTGAACTTGCATCATGCTGGGGCTTGATCATTGTAATTATTGATCACCAACGAGGAATTCCTTGTAAACGCAAGTCATCAGCTTGCATTGAATACGTCCCTGCCCTTTGTACACACCGCCCGTCGCTTCTACCGATGAATGATCCGGCGAACACTCAAGACCTGTAGCTCCTTATCCTTCGGGTGCAGAGCTGTCGGGAAATTTGTGTAAACCTTATCATTTAGGAAGAAGAAGTCGTAACAAGGTTTTCGTAGGTGAAC	d__Eukaryota; p__Cercozoa; c__Vampyrellidae; o__Vampyrellidae; f__Vampyrellidae; g__uncultured	0.92608
299c8fd5848d13a92540c8e46ba55b7f	0	0	0	0	159	0	0	0	0	0	0	0	0	0	TGTGATGCCCTTAGATGTTCTGGGCTGCACGTGCGCTACAATGATACAGCCAGCGAGTTTATTTGCAGTAAGATGCTGATGATTCTTGTAAACTGTATCGTGATAGGGATAGATTATTGTAATTATTGATCTTGAACGAGGAATTCCTAGTAAGTACAAGTCATTAACTTGTGCTGATTGCGTCCCTGCCCTTTGTACACACCGCCCGTCGCTCCTACCGATTGAGTGATCCGGTGAATTATTCGGACGAGCATCGGTCTTGTACCTTTGCTTGAAAGTCTTGTAAACCTTATCACTTAGAGGAAGGAGAAGTCGTAACAAGGTTTCCGTAGGTGAAC	d__Eukaryota	0.999989
7b5984058d9f1bef1ac3a8406a2178f1	0	0	0	0	28	0	0	0	0	0	0	0	0	0	TGTGATGCCCTTAGATGTTCTGGGCTGCACGTGCGCTACAATGATGCAAACAACAAGTTTCTCCTGCTTCGACAGAAGTTGGTACTCTTTTAAATTGCATCGTGATGGGGATAGATTATTGCAACTATTGATCTTTAACGAGGAATTCCTAGTAAGCGCAAGTCATCAACTTGTGCTGATTGCGTCCCTGCCCTTTGTACACACCGCCCGTCGCTCCTACCGATTGAGTGATCCGGTGAATTATTCGGACCGAAGCAGTTGGACTAATAATCCTCTGTTTTGGAAAGTTTCGTGAACCTTATTACTTAGAGGAAGGAGAAGTCGTAACAAGGTTTCCGTAGGTGAAC	d__Eukaryota; p__Dinoflagellata; c__Dinophyceae	0.720328
bfcdc0a853f0741b1b1146885557eedb	0	0	0	0	0	0	0	0	0	0	0	0	7	0	TGTGATGCCCTTAGATGTTCTTGGCCGCACGCGCGCTACACTGAAGGGATAAGCGTGCTTTTCCTGCTCCGAAAGGAGTGGGTAATCCGCTGAAACCCCTTCGTGATTGGGATCGGGGCTTGAAATTATTCTCCGTGAACGAGGAATTCCCAGTAAGCGCGAGTCATCAGCTCGCGTTGATTACGTCCCTGCCCTTTGTACACACCGCCCGTCGCTACTACCGATTGAATGGTTTAGTGAGATCTTCGGATTGGTCCGGAGGTGGCTTCACGGCTACCTCTAGGTGCCGAGAAGATGATCAAACTTGATCATTTAGAGGAAGTAAAAGTCGTAACAAGGTTTCCGTAGGTGAAC	d__Eukaryota; p__Rotifera; c__Monogononta; o__Flosculariacea; f__Flosculariacea; g__Flosculariacea	0.860165
b60e5b3f7198a5c2df294114680e0cfd	0	0	0	0	0	0	0	0	0	0	16	0	0	0	TGTGATGCCCTTATATGTCCTGGGCTGCACGCGCGCTACACTGATGCACTCAACGAGTTTATGACCTTCGCGGGCAGGTCTAGGTAATCATATAAGTATTCATCGTGATGGGTATAAATTATTGCAATTATTAATCTTCAACGAGGAATGCCCAGGAGGCGCAAGTCAGGAGCTTGCGCCGATTACGTCCCTGCCATTTGTACACACCTCCGTCGCTGCAACCGATCGGAGGGTTCTGTCAATTAATTCATCGGACTGATCAATTGCGGCTTCCGTTTTTGGTCGGAAAGTTGCGTAAATAGAGCCCTCTAAAGGATGCACATGTCGTGACACGGTTTCAGTAGGTGAAC	d__Eukaryota	0.997555
751a63245e7e0c5fd5f0a04ce26d3827	0	0	0	0	0	0	0	0	0	0	26	0	0	0	TGTGATGCCCTTCGATGTTCAGGGCCGCACGCGCGCTACAATGATAACGACAGCGAGAATCTGGGCCGAAAGGTCCTGGGAAATCTTGTAAATCGTTATCGTGATGGGGATTGAGCATTGTAATTATTGCTCATGAAATAGGAATTCCTTGTAACGGTAACTCACTAGGTTGCCGTGAATACGTCTCTGCCCCTTGTACACACCGCCCGTCGCTACTACCGAGTGAATGGTGTCATGATGTCTTGGGACTGGACGTTGTTGGCGATGCAAATCGCGGACGATGCTAGGAGCAAGCCAAAATGGCGCAATTTCGAGGAAGTAAAAGTCGTAACAAGGTTTCCGTAGGTGAAC	d__Eukaryota; p__Cnidaria; c__Myxozoa; o__Bivalvulida; f__Bivalvulida; g__Bivalvulida	0.999487
8df606b437b1c274b318b9b8cf46939c	0	0	0	0	0	0	0	0	0	0	0	0	0	97	TGTGATGCCCTTGGATGTTCTGGGCCGCACGCGCGCTACACTGGTGCAAACAACGAGCTCCGCCTTGGCCGAGAGGTCCGGGTACTCTAGGAAACTGCACCGTGATGGGGCTAGACTCTTGCAATTATCAGTCTTCAACGAGGAATGCCTAGTAGGCGCGAGTCATCAGCTCGCGTCGATTACGTCCCTGCCCTTTGTACACACCGCCCGTCGCTCCTACCGATTGGATGTGCTGGTGAAGCGTTCGGACTGGGTGTGCCAGGCGGTCCTCCGCCGATCGCGCTCGGGAAGTTCGTTGAACCCTCCCATCTAGAGGAAGGAGAAGTCGTAACAAGGTCTCCGTAGGTGAAC	d__Eukaryota; p__Chlorophyta; c__Trebouxiophyceae; o__Trebouxiophyceae; f__Trebouxiophyceae; g__Trebouxiophyceae	0.895689
8dd052e9cd79541f4dca368603e789d4	0	0	998	0	0	0	0	0	0	0	0	0	0	0	TGTGATGCCCTTTAGATGCTCTGGGCTGCACGCGCGCTACAATGTTAGGATCAAAGGGATGCAAAGCCTGAAAGGATTGAGCAACTCCGACAATACCTAACGTAGTTGGGATTGACGATTGTAATCATCGTCATGAACCAGGAATCCCTTGTAAATGTGTGTCAACAGCGCACGTTGAATACGTCCCTGCCCTTTGTACACACCGCCCGTCGCTCCTACCGATTGGATGACTCGGTGAAATTACCGGATCTTACGAGAAAAGGTATTTAAATCACGTTATCTAGAGGAAGGAGAAGTCGTAACAAGGTAACGGTAGGTGAAC	d__Eukaryota; p__Parabasalia; c__Tritrichomonadea; o__Tritrichomonadea; f__Tritrichomonadea; g__Monocercomonas	0.999999
ccb46bdfdccbec028528b0fd9adecd94	0	0	0	37	0	0	248	0	0	0	0	0	0	0	TGTGATGCCCTTTAGATGCTCTGGGCTGCACGCGCGCTACAATGTTAGGATCAAAGGGATGCAAAGCTGAAAAGCTTAGCTACTCTCTCAATACCTAACGTAGTTGGGATTGATGGTTGTAATCACCATCATGAACCAGGAATCCCTTGTAAATGCGTGTCAACAGCGCGCGTTGAATACGTCCCTGCCCTTTGTACACACCGCCCGTCGCTCCTACCGATTGGATGACTCGGTGAAATCACTGGATTGCGAGAAGGTGATTAAATCACGTTATCTAGAGGAAGGAGAAGTCGTAACAAGGTAACGGTAGGTGAAC	d__Eukaryota; p__Parabasalia	0.999998
5a950b8aae87351731b91abdd41a80c4	0	0	683	0	0	0	0	0	0	0	0	0	0	0	TGTGATGCCCTTTAGATGCTCTGGGCTGCACGCGTGCTACAATGTTAGTCTCAAAGAGATTTGCAAGTCTGATAAGATGAGCTACTCTCAGAATGTCTAACGTAGTTGGGATTGATGATTGTAATCATCATCATGAACCAGGAATCCCTTGTAAATGTGTGTCATCAACGCACGTTGAATACGTCCCTGCCCTTTGTACACACCGCCCGTCGCTCCTACCGATTGGATGACTCGGTGAAATTACCAGAGTAAAATTTTTTACGAAGGTAATTAAATCACGTTATCTAGAGGAAGGAGAAGTCGTAACAAGGTATCGGTAGGTGAAC	d__Eukaryota; p__Parabasalia; c__Hypotrichomonadea; o__Hypotrichomonadea; f__Hypotrichomonadea; g__Trichomitus	0.995888
1ae7cd75cb02ef84b50ccae385a73d89	0	0	0	0	0	27	355	0	0	0	0	0	0	0	TGTGATGCCCTTTAGATGCTCTGGGCTGCACGCGTGCTACAATGTTAGTCTCAAAGAGATTTGCAAGTCTGATAAGATGAGCTACTCTCAGAATGTCTAACGTAGTTGGGATTGATGATTGTAATCATCATCATGAACCAGGAATCCCTTGTAAATGTGTGTCATCAACGCACGTTGAATACGTCCCTGCCCTTTGTACACACCGCCCGTCGCTCCTACCGATTGGATGACTCGGTGAAATTACCAGAGTAAATTTATTTTATGAAGGTAATTAAATCACGTTATCTAGAGGAAGGAGAAGTCGTAACAAGGTATCGGTAGGTGAAC	d__Eukaryota; p__Parabasalia; c__Hypotrichomonadea; o__Hypotrichomonadea; f__Hypotrichomonadea; g__Trichomitus	0.994802
b8d5179f18af1b70c23d0e035c8b840d	0	0	0	0	0	0	93	0	0	0	0	0	0	0	TGTGATGCCCTTTAGATGCTCTGGGCTGCACGCGTGCTACAATGTTAGTCTCAATGAGATTTGCAAACCCGATAGGGTAAGCTACTCTCAGAATGTCTAACGTAGTTGGGATTGATGATTGTAATCATCATCATGAACCAGGAATCCCTTGTAAATGTGTGTCATCAACGCACGTTGAATACGTCCCTGCCCTTTGTACACACCGCCCGTCGCTCCTACCGATTGGATGACTCGGTGAAATTACCGGAGTGCTTGCACGAAGGTAATTAAATCACGTTATCTAGAGGAAGGAGAAGTCGTAACAAGGTATCGGTAGGTGAAC	d__Eukaryota; p__Parabasalia; c__Hypotrichomonadea; o__Hypotrichomonadea; f__Hypotrichomonadea; g__Trichomitus	0.996771
06535995385fa354d8c3c845e670089f	0	0	0	0	0	0	177	0	0	0	0	0	0	0	TGTGATGCCCTTTAGATGCTCTGGGCTGCACGCGTGCTACAATGTTAGTCTCAATGAGATTTGCAAACCCGATAGGGTCAGCTACTCTCAGAATGTCTAACGTAGTTGGGATTGATGATTGTAATCATCATCATGAACCAGGAATCCCTTGTAAATGTGTGTCATCAACGCACGTTGAATACGTCCCTGCCCTTTGTACACACCGCCCGTCGCTCCTACCGATTGGATGACTCGGTGAAATTACCGGAGTGCTTGCACGAAGGTAATTAAATCACGTTATCTAGAGGAAGGAGAAGTCGTAACAAGGTATCGGTAGGTGAAC	d__Eukaryota; p__Parabasalia; c__Hypotrichomonadea; o__Hypotrichomonadea; f__Hypotrichomonadea; g__Trichomitus	0.997767
0d96d7eb2ffc53211d3cfe222f9a7824	0	0	0	0	0	0	0	0	0	0	0	0	0	40	TGTGATGCCCTTTAGATGCTCTGGGCTGCACGCGTGCTACAATGTTAGTCTCAATGAGATTTGCAAATCCGATAGGATAAGCTACTCTCAGAATGTCTAACGTAGTTGGGATTGATGATTGTAATCATCATCATGAACCAGGAATCCCTTGTAAATGTGTGTCATCAACGCACGTTGAATACGTCCCTGCCCTTTGTACACACCGCCCGTCGCTCCTACCGATTGGATGACTCGGTGAAATTACCAGAGTACTTGTATGAAGGTAATTAAATCACGTTATCTAGAGGAAGGAGAAGTCGTAACAAGGTATCGGTAGGTGAAC	d__Eukaryota; p__Parabasalia; c__Hypotrichomonadea; o__Hypotrichomonadea; f__Hypotrichomonadea; g__Trichomitus	0.996324
3285bf23713b99e3bb8d615037a0d5c8	0	0	0	200	15415	0	0	0	0	57	311	0	0	0	TGTGATGCCCTTTAGATGCTCTGGGCTGCACGCGTGCTACAATGTTAGTCTCAATGAGATTTGCGAATCCGATAGGATAAGCTACTCTCAGAATGTCTAACGTAGTTGGGATTGATGATTGTAATCATCATCATGAACCAGGAATCCCTTGTAAATGTGTGTCATCAACGCACGTTGAATACGTCCCTGCCCTTTGTACACACCGCCCGTCGCTCCTACCGATTGGATGACTCGGTGAAATTACCAGAGTACTTGTACGAAGGTAATTAAATCACGTTATCTAGAGGAAGGAGAAGTCGTAACAAGGTATCGGTAGGTGAAC	d__Eukaryota; p__Parabasalia; c__Hypotrichomonadea; o__Hypotrichomonadea; f__Hypotrichomonadea; g__Trichomitus	0.997841
734a42e7f0324d3bf582a25f5c2988b1	0	0	0	0	460	0	0	0	0	0	0	0	0	0	TGTGATGCCCTTTAGATGCTCTGGGCTGCACGCGTGCTACAATGTTAGTCTCAATGAGATTTGCGAATCCGATAGGATAAGCTACTCTCAGAATGTCTAACGTAGTTGGGATTGATGATTGTAATCATCATCATGAACCAGGAATCCCTTGTAAATGTGTGTCATCAACGCACGTTGAATACGTCCCTGCCCTTTGTACACACCGCCCGTCGCTCCTACCGATTGGATGACTCGGTGAAATTACCAGAGTACTTGTACGAAGGTAATTAGATCACGTTATCTAGAGGAAGGAGAAGTCGTAACAAGGTATCGGTAGGTGAAC	d__Eukaryota; p__Parabasalia; c__Hypotrichomonadea; o__Hypotrichomonadea; f__Hypotrichomonadea; g__Trichomitus	0.996979
b2fe7372878959cec47f9f6cc3979cb3	0	0	120	0	0	0	0	0	0	0	0	0	0	0	TGTGATGCCCTTTAGATGCTCTGGGCTGCACGCGTGCTACAATGTTAGTCTCAATGAGATTTGCGAATCCGATAGGATAAGCTACTCTCAGAATGTCTAACGTAGTTGGGATTGATGATTGTAATCATCATCATGAACCAGGAATCCCTTGTAAATGTGTGTCATCAACGCACGTTGAATACGTCCCTGCCCTTTGTACACACCGCCCGTCGCTCCTACCGATTGGATGACTCGGTGAAATTACCAGAGTATGCGTACGAAGGTAATTAAATCACGTTATCTAGAGGAAGGAGAAGTCGTAACAAGGTATCGGTAGGTGAAC	d__Eukaryota; p__Parabasalia; c__Hypotrichomonadea; o__Hypotrichomonadea; f__Hypotrichomonadea; g__Trichomitus	0.998304
fd92eb8e2d9196a98eac3c2ecd1763fc	0	0	278	0	0	0	0	0	0	0	0	0	0	0	TGTGATGCCCTTTAGATGCTCTGGGCTGCACGCGTGCTACAATGTTAGTCTCAATGAGATTTGCGAGTCCGATAGGATAAGCTACTCTCAGAATGTCTAACGTAGTTGGGATTGATGATTGTAATCATCATCATGAACCAGGAATCCCTTGTAAATGTGTGTCATCAACGCACGTTGAATACGTCCCTGCCCTTTGTACACACCGCCCGTCGCTCCTACCGATTGGATGACTCGGTGAAATTACCAGAGTATGCGTACGAAGGTAATTAAATCACGTTATCTAGAGGAAGGAGAAGTCGTAACAAGGTATCGGTAGGTGAAC	d__Eukaryota; p__Parabasalia; c__Hypotrichomonadea; o__Hypotrichomonadea; f__Hypotrichomonadea; g__Trichomitus	0.998264
0abf1968b0843a81b690da1ad5fbf846	0	0	0	0	0	0	0	0	0	12	19	0	0	0	TGTGATGCCCTTTGATGTTCTGGGCCGCACGCGCGCTACAATGCCAGTGACAATACGTAAAGGTATTCGCTTTCAAAGTGGAGTACCTGCACCGAGAGGTGTGGGAAATCTGTAAACATTGGCGTGACGGGGATTGATCGTTGCAATTTTCGGTCATGAACGAGGAATTCCTAGTAGATGCGAGTCATCAGCTCGCGTCGATTACGTCCCTGTCCTTTGTACACACCGCCCGTCGCTACTATCGATTGGACAAGGCGGTCAGTAGTGGGGAGAATACTCGTCAGAGTAGCCAAACCACAGCGAATCGTCTTGTCTAGAGAAAGTAAAAGTCGTAACAAGGTTTCCGTAGGTGAAC	d__Eukaryota	0.9963
c65430084c8e7aca104a2117f508a4b6	0	0	0	0	1	0	0	0	0	0	0	0	0	0	TGTGATGCCCTTTGATGTTCTGGGCTGCACGCGCGCTACACTGACCGGGGCAGCGAGTTTGTGCTTGGCCGAGAGGCCTGGCTAATCTTGTGAAACCCGGTCGTGCTGGGGATAGATCACTGCAATTATTGGTCTTGAACGAGGAATTCCTAGTAAGCGCTGGTCATCAGCTAGCGTTGATTACGTCCCTGCCCTTTGTACACACCGCCCGTCGCTACTACCGATTGAATGAATTAGTGAGGTCTTCGGACCAGCGCGCGGTTCTCGTCCCTCGGGACCCCCGTCGCTGCAGGGAAGATGATCGAACTTGTTCATTTAGAGGAAGTAAAAGTCGTAACAAGGTTTCCGTAGGTGAAC	d__Eukaryota	0.999996
f76c861e77d41b76ca5e093f5a4e529e	0	0	0	0	1	0	0	0	0	0	0	0	0	0	TGTGATGCCCTTTGATGTTCTGGGCTGCACGCGCGCTACACTGACCGGGGCAGCGAGTTTGTGCTTGGCCGAGAGGCCTGGCTAATCTTGTGAAACCCGGTCGTGCTGGGGATAGATCACTGCAATTATTGGTCTTGAACGAGGAATTCCTAGTAAGCGCTGGTCATCAGCTAGCGTTGATTACGTCCCTGCCCTTTGTACACACCGCCCGTCGCTACTACCGATTGAATGGCTCAGTGAGGCCTTGGGATTGGCCAGGGGAGATGGGCGACCATCACCCCAGGCCGAAAACTTGGTCAAACTTGGTCATTTAGAGGAAGTAAAAGTCGTAACAAGGTTTCCGTAGGTGAAC	d__Eukaryota; p__Cryptomycota	0.713188
4edbdd1e9b4d179038063fd2c2cd44b5	0	0	0	0	0	0	0	0	62	0	0	0	0	0	TGTGATGCCCTTTGTACACACCGCCCGTCGCTCCTACCGATTGAATGGTCCGGTGAAGTGTTCGGATCGCGGCGACGTGGGCGGTTCGCCGCCGATGACGTCGCGAGAAGTCCACTGAACCTTATCATTTAGAGGAAGGAGAAGTCGTAACAAGGTTTCCGTAGGTGAACCTGCAGAAGGCTGTCTCTTATACACATCTCCGAGCCCACG	d__Eukaryota; p__Phragmoplastophyta; c__Embryophyta; o__Magnoliophyta; f__Magnoliophyta; g__Magnoliophyta	0.750712
e7577b673c3293935ee6d9f614a60d01	0	0	0	0	0	0	0	0	57	0	0	0	0	0	TGTGATGCCCTTTGTACACACCGCCCGTCGCTCCTACCGATTGAATGGTCCGGTGAAGTGTTCGGATCGCGGCGACGTGGGCGGTTCGCCGCCGATGACGTCGCGAGAAGTCCACTGAACCTTATCATTTAGAGGAAGGAGAAGTCGTAACAAGGTTTCCGTAGGTGAACCTGCGGAAGGCTGTCTCTTATACACATCTCCGAGCCCACG	d__Eukaryota; p__Phragmoplastophyta; c__Embryophyta; o__Magnoliophyta; f__Magnoliophyta; g__Magnoliophyta	0.817109
a88b50924fb6c914542a208f8a65f932	0	0	0	0	86	0	0	0	0	0	0	0	0	0	TGTGATGCCCTTTGTACACACCGCCCGTCGCTCCTACCGATTGAATGGTCCGGTGAAGTGTTCGGATCGCGGCGATGTGGGCGGTTCGCTGCCGACAACGTCGCGAGAAGTCCACTGAACCTTATCATTTAGAGGAAGGAGAAGTCGTAACAAGGTTTCCGTAGGTGAACCTGCAGAAGGCTGTCTCTTATACACATCTCCGAGCCCACG	d__Eukaryota; p__Phragmoplastophyta; c__Embryophyta; o__Magnoliophyta; f__Magnoliophyta; g__Magnoliophyta	0.750324
685a8959d3856ba92b95ebda873577a5	0	0	0	0	0	7	0	0	0	0	0	0	0	0	TTGAACTGCCTCTGATACTGTCGGGCTAGAGATTAGATGCAGCAGGCGGAATGAGTAGTGTAGCGGTGAAATGCTTAGATATTACTCAGAACACCGATTGCGAAGGCAGCTTGCTAATCTACATCTGACACTGAGGCACGAAAGCGTGGGTAGCGAACAGGATTAGATACCCGAGTAGTCCTGTCTCTTATACACATCTCCGAGCCCACGAGACGACGTCGAATCTCGTATGCCGTCTTCTGCTTGAA	d__Bacteria; p__Bacteroidota; c__Bacteroidia	0.912315
8aa6e4ba5d28a71c6cb9df81ee593ee9	0	0	0	0	0	0	4	0	0	0	0	0	0	0	TTGATGCCCTTAGATATCCTGGGCCGCACGCGTGCTTCACTGACGCGTTCAACAAGTTCTATCCTGGCTCGGAAGAGTTCGGGTAACCTTTTTAATGCGCGTCGTGATGGGGATAGATCTTTGGAATTATAGATCTTGAACGAGGAATTCCTAGTAAGCATAAGTCATCATCTTGTGCTGATTACGTCCCTGCCCTTTGTACACACCGCCCGTCGCTCCTACCGATTTTGAGTGGTCCGGTGAACCTTCTGGACCGCAAGCGGGTTCAACCCGAATGTGGGAAGTTAAGTAAACCTTATCACTTAGAGGAAGGAGAAGTCGTAACAAGGTTTCCGTAGGTGAAC	d__Eukaryota; p__Ciliophora; c__Intramacronucleata; o__Conthreep; f__Colpodea	0.999996
